# Supplementary material for: 2-Chloro-N′-(2,4-dichloro­benzyl­idene)benzohydrazide
Source: Acta Crystallogr Sect E Struct Rep Online. 2010 Mar 6;66(Pt 4):o752. doi: 10.1107/S1600536810007531 (PMC2983764; doi:10.1107/S1600536810007531)
Supplement: Supplementary file 2 [file e-66-0o752-Isup2.hkl]

# 
# h,k,l, Fc-squared, Fo-squared, sigma(Fo-squared) and status flag 
# 
data_I
_shelx_title ' P21c in P2(1)/c' 
_shelx_refln_list_code          4 
_shelx_F_calc_maximum      327.14 
_exptl_crystal_F_000       664.00 
_reflns_d_resolution_high  0.8060 
 
loop_ 
 _symmetry_equiv_pos_as_xyz 
 'x, y, z' 
 '-x, y+1/2, -z+1/2' 
 '-x, -y, -z' 
 'x, -y-1/2, z-1/2' 
 
_cell_length_a     7.4737 
_cell_length_b    25.8770 
_cell_length_c     8.1833 
_cell_angle_alpha  90.000 
_cell_angle_beta  116.013 
_cell_angle_gamma  90.000 
 
_shelx_F_squared_multiplier     1.000 
 
loop_ 
 _refln_index_h 
 _refln_index_k 
 _refln_index_l 
 _refln_F_squared_calc 
 _refln_F_squared_meas 
 _refln_F_squared_sigma 
 _refln_observed_status 
   1   0   0     3279.39     3246.93     43.00 o 
   2   0   0     1178.54     1330.09     17.61 o 
   3   0   0        2.53        5.66      1.75 o 
   4   0   0      304.18      338.40     56.11 o 
   5   0   0       62.05       59.39      8.91 o 
   6   0   0      229.64      222.34     18.88 o 
   7   0   0      160.89      188.78     18.88 o 
   8   0   0       15.13       19.93     10.49 o 
   1   1   0      125.70      100.68      2.97 o 
   2   1   0     4546.90     4497.97     39.83 o 
   3   1   0      197.78      206.92      6.05 o 
   4   1   0       11.63        4.96      1.67 o 
   5   1   0       54.40       54.34      4.54 o 
   6   1   0      111.02      112.78      9.99 o 
   7   1   0      192.64      185.07     15.73 o 
   8   1   0       46.86       39.61      9.64 o 
   1   2   0     3970.84     4032.56     36.70 o 
   2   2   0     3611.22     3514.86     26.94 o 
   3   2   0      316.40      317.77      6.48 o 
   4   2   0      107.96      104.49      4.53 o 
   5   2   0        5.80        7.42      2.78 o 
   6   2   0       85.57       92.21     11.01 o 
   7   2   0       12.86       19.48      7.02 o 
   8   2   0        7.32       10.10      7.34 o 
   1   3   0       14.17       13.01      1.21 o 
   2   3   0      431.30      329.17      5.86 o 
   3   3   0      107.72       73.94      3.38 o 
   4   3   0       33.10       50.27      3.52 o 
   5   3   0       44.58       45.60      4.61 o 
   6   3   0       18.84       15.80      5.52 o 
   7   3   0      136.00      176.59     13.35 o 
   8   3   0       77.40       63.97     10.73 o 
   0   4   0     2583.90     2372.27     32.51 o 
   1   4   0     1224.47     1227.12     10.82 o 
   2   4   0     1805.72     1874.46     16.56 o 
   3   4   0      260.47      270.65      6.05 o 
   4   4   0     1914.02     1917.51     20.50 o 
   5   4   0        2.51        4.82      2.16 o 
   6   4   0       21.47       18.80      9.96 o 
   7   4   0      181.69      189.02     14.09 o 
   8   4   0        3.29       12.31      7.02 o 
   1   5   0     1824.25     1712.58     16.26 o 
   2   5   0     3579.53     3639.45     23.84 o 
   3   5   0     2612.60     2548.46     23.04 o 
   4   5   0       64.84       71.64      4.10 o 
   5   5   0      238.02      246.37      9.23 o 
   6   5   0       80.15       87.53      9.44 o 
   7   5   0       83.68       76.00      9.99 o 
   8   5   0       42.84       37.52     19.40 o 
   0   6   0     2069.24     2135.26     32.51 o 
   1   6   0     3476.80     3262.43     31.70 o 
   2   6   0      379.59      331.68      4.59 o 
   3   6   0       66.17       49.01      3.48 o 
   4   6   0      650.88      650.18     11.36 o 
   5   6   0       48.65       40.47      6.08 o 
   6   6   0       12.70        2.50      7.34 o 
   7   6   0       47.39       46.69      8.81 o 
   8   6   0       89.70      103.16     12.61 o 
   1   7   0      376.03      367.40      6.85 o 
   2   7   0      151.66      166.43      4.61 o 
   3   7   0      309.55      323.21      6.27 o 
   4   7   0     2634.54     2640.06     26.23 o 
   5   7   0       58.63       56.65      5.63 o 
   6   7   0       62.48       41.89      7.76 o 
   7   7   0      167.71      165.83     13.29 o 
   8   7   0        0.09        4.08      7.87 o 
   0   8   0     3904.33     3993.64     56.63 o 
   1   8   0      565.15      655.92      9.69 o 
   2   8   0        0.97        2.62      1.10 o 
   3   8   0      643.00      693.86      9.71 o 
   4   8   0      318.21      347.69      7.27 o 
   5   8   0      694.29      694.09     16.26 o 
   6   8   0       61.54       52.51     14.68 o 
   7   8   0        0.08        2.10      5.93 o 
   8   8   0        1.63        8.39      6.67 o 
   1   9   0     2047.46     1988.56     17.21 o 
   2   9   0      169.64      142.24      3.64 o 
   3   9   0      203.76      215.89      5.11 o 
   4   9   0      984.40     1018.72     14.77 o 
   5   9   0      390.40      394.99     12.60 o 
   6   9   0       11.08        3.15      5.52 o 
   7   9   0        4.97       16.39      6.79 o 
   0  10   0       97.24       63.97      5.24 o 
   1  10   0     3390.08     3507.80     26.61 o 
   2  10   0      742.03      729.05      8.92 o 
   3  10   0     1736.61     1719.46     20.19 o 
   4  10   0        6.02        8.23      2.39 o 
   5  10   0        0.21       -0.45      2.58 o 
   6  10   0       24.96       18.29      6.55 o 
   7  10   0        4.49       -4.20      5.24 o 
   1  11   0     7261.65     7042.64     57.67 o 
   2  11   0       18.96       25.82      2.50 o 
   3  11   0      984.44     1010.57     16.74 o 
   4  11   0        0.05       -0.37      1.78 o 
   5  11   0      226.71      234.74      9.81 o 
   6  11   0        5.68        8.39      8.39 o 
   7  11   0       36.00       35.44      8.31 o 
   1  12   0      254.14      230.95      6.36 o 
   2  12   0      662.40      609.74      8.68 o 
   3  12   0        5.12       14.17      1.94 o 
   4  12   0      323.36      327.73      8.73 o 
   5  12   0      303.28      336.66     13.35 o 
   6  12   0       44.46       49.13      8.50 o 
   7  12   0       52.80       56.53     16.26 o 
   1  13   0     1037.27     1049.40     12.89 o 
   2  13   0       46.82       52.46      3.35 o 
   3  13   0     2552.98     2441.36     45.42 o 
   4  13   0      847.16      791.77     26.19 o 
   5  13   0       68.79       72.46      6.44 o 
   6  13   0        0.03       12.06      5.93 o 
   7  13   0       60.82       63.02     15.21 o 
   0  14   0      194.86      147.87      9.44 o 
   1  14   0      394.17      417.96      8.09 o 
   2  14   0       74.82       87.29      3.60 o 
   3  14   0       22.95       19.70      2.80 o 
   4  14   0        1.77        5.24      2.47 o 
   5  14   0      258.36      237.45     20.37 o 
   6  14   0      220.51      192.45     14.03 o 
   7  14   0        0.03        3.15      5.93 o 
   1  15   0       49.95       25.71      3.33 o 
   2  15   0       65.25       88.95      4.09 o 
   3  15   0     1007.30      956.57     15.21 o 
   4  15   0      197.49      229.51      7.73 o 
   5  15   0       90.54       87.49      7.45 o 
   6  15   0       54.42       37.86     11.01 o 
   7  15   0        0.68       -1.05      5.52 o 
   0  16   0        1.29        4.20      3.15 o 
   1  16   0       79.45       70.89      5.93 o 
   2  16   0       66.21       63.75      3.80 o 
   3  16   0        2.42        0.63      2.00 o 
   4  16   0      671.07      682.84     23.31 o 
   5  16   0      105.34      112.55      8.22 o 
   6  16   0       15.06       15.73      6.67 o 
   7  16   0        0.05       -9.44      6.29 o 
   1  17   0      594.19      587.64     15.93 o 
   2  17   0       48.31       38.86      5.28 o 
   3  17   0       32.85       31.41      5.13 o 
   4  17   0      165.78      161.42      8.60 o 
   5  17   0       41.41       47.18      6.13 o 
   6  17   0       15.40       10.43      7.02 o 
   7  17   0        2.28       12.59      9.44 o 
   0  18   0      384.33      352.38     17.83 o 
   1  18   0      144.97      136.91      8.16 o 
   2  18   0      293.54      291.42      7.83 o 
   3  18   0     1256.90     1299.60     19.57 o 
   4  18   0       11.30       15.59      3.47 o 
   5  18   0      260.50      289.04     13.69 o 
   6  18   0       34.37       60.20      9.99 o 
   1  19   0       60.14       41.75      5.19 o 
   2  19   0        1.77        4.64      2.86 o 
   3  19   0     1539.67     1523.77     34.36 o 
   4  19   0      528.50      509.71     12.77 o 
   5  19   0       24.51       29.33      5.51 o 
   6  19   0        8.62        2.66      5.52 o 
   0  20   0       58.03       49.29      8.39 o 
   1  20   0      396.72      373.21     13.70 o 
   2  20   0      566.37      542.70     17.19 o 
   3  20   0      376.31      361.33     17.56 o 
   4  20   0       11.76       12.98      4.11 o 
   5  20   0        4.93       14.46      4.26 o 
   6  20   0       47.28       52.66      9.07 o 
   1  21   0      132.78      116.73      8.50 o 
   2  21   0      224.32      229.90      9.81 o 
   3  21   0        7.11        7.24      2.99 o 
   4  21   0       37.12       38.46      5.70 o 
   5  21   0        0.07        1.33      4.03 o 
   6  21   0       23.22       23.18      7.02 o 
   0  22   0       26.01        4.20      5.24 o 
   1  22   0      108.15       96.51      9.44 o 
   2  22   0      148.81      158.39      9.64 o 
   3  22   0        1.51        4.39      2.99 o 
   4  22   0      266.13      284.68     12.30 o 
   5  22   0       25.17       32.27     14.68 o 
   6  22   0       14.02        5.03      5.52 o 
   1  23   0      324.86      327.83     13.70 o 
   2  23   0       13.44       16.94      4.78 o 
   3  23   0        3.72        5.75      3.08 o 
   4  23   0        4.33       -0.70      6.29 o 
   5  23   0       57.44       60.08      8.81 o 
   0  24   0       15.83       11.54      6.29 o 
   1  24   0       31.94       40.77      6.27 o 
   2  24   0      110.65      119.59      9.64 o 
   3  24   0       61.73       59.43      5.77 o 
   4  24   0        9.43        0.48      4.03 o 
   5  24   0        0.52       11.09      5.03 o 
   1  25   0      569.82      536.76     18.90 o 
   2  25   0       65.53       63.45      9.44 o 
   3  25   0        3.52        3.37      5.00 o 
   4  25   0        1.75       -0.76      4.03 o 
   5  25   0       29.02       32.86     12.06 o 
   0  26   0      811.35      788.66     33.56 o 
   1  26   0      292.61      284.90     14.09 o 
   2  26   0      132.55      144.56     21.50 o 
   3  26   0       19.23       15.73      5.52 o 
   4  26   0        0.92        1.53      4.03 o 
   1  27   0       32.54       37.14      7.02 o 
   2  27   0       19.14       14.68      5.24 o 
   3  27   0        2.09       -1.94      4.78 o 
   4  27   0        0.71       -1.57      4.72 o 
   0  28   0      125.25      163.61     16.78 o 
   1  28   0       32.60       40.90      7.42 o 
   2  28   0       24.73       33.10      7.02 o 
   3  28   0        0.03        3.15      5.03 o 
   4  28   0        2.37       10.64      6.29 o 
   1  29   0        0.02       -2.62      3.71 o 
   2  29   0       40.79       54.28     11.01 o 
   3  29   0       21.67       26.00      7.02 o 
   0  30   0       29.55       32.51     10.49 o 
   1  30   0        1.31       -3.15      4.03 o 
   2  30   0        9.42        5.00      4.78 o 
   1  31   0       11.32        6.22      5.52 o 
   2  31   0       77.72       91.57     10.73 o 
   0  32   0       96.04      116.41     16.78 o 
  -8   1   1       77.11       99.68     11.87 o 
  -7   1   1       63.55       75.87     14.68 o 
  -6   1   1      289.84      302.59      9.23 o 
  -5   1   1      677.28      633.15     13.23 o 
  -4   1   1      171.40      161.47      5.49 o 
  -3   1   1       24.12       30.56      2.20 o 
  -2   1   1     3191.65     3380.76     24.90 o 
  -1   1   1      941.73     1030.10     33.56 o 
   0   1   1      239.80      295.75      4.45 o 
   1   1   1       22.48       41.43      2.10 o 
   2   1   1       57.09       72.55      4.09 o 
   3   1   1     2504.47     2346.50     29.97 o 
   4   1   1     2718.90     2672.99     35.17 o 
   5   1   1        4.03        0.00      3.71 o 
   6   1   1      726.44      748.70     24.83 o 
   7   1   1      230.80      213.95     15.19 o 
  -8   2   1        0.09        5.24      6.67 o 
  -7   2   1        5.67        0.48      7.34 o 
  -6   2   1      250.32      221.64      9.99 o 
  -5   2   1      176.02      155.19      6.15 o 
  -4   2   1      257.09      257.06      6.67 o 
  -3   2   1     1437.10     1387.95     14.94 o 
  -2   2   1    27467.85    27187.18    377.98 o 
  -1   2   1      208.53      288.41      5.93 o 
   0   2   1     6341.31     6163.19    145.78 o 
   1   2   1     2724.19     2609.08     42.99 o 
   2   2   1     1179.10     1211.44     13.36 o 
   3   2   1      177.62      161.87      4.80 o 
   4   2   1      827.91      862.84     15.39 o 
   5   2   1      479.42      450.76     17.06 o 
   6   2   1       18.63       22.02      9.44 o 
   7   2   1        1.10       -0.89      4.78 o 
  -8   3   1       33.75       46.80      9.56 o 
  -7   3   1       14.22       11.91      6.27 o 
  -6   3   1       35.12       39.46      4.22 o 
  -5   3   1      415.61      419.50      9.94 o 
  -4   3   1       46.80       45.42      3.26 o 
  -3   3   1        0.54        1.43      1.21 o 
  -2   3   1    19062.33    19783.53    290.94 o 
  -1   3   1      315.93      369.83      9.98 o 
   0   3   1     8420.85     8218.10    209.23 o 
   1   3   1     1531.29     1612.92     24.98 o 
   2   3   1     3975.49     4035.48     29.01 o 
   3   3   1        5.11        5.38      1.55 o 
   4   3   1      207.29      203.33      7.23 o 
   5   3   1        7.59       15.45      5.52 o 
   6   3   1      380.03      434.51     23.07 o 
   7   3   1       53.38       44.93      8.50 o 
  -8   4   1       50.05       48.61      9.64 o 
  -7   4   1        0.33       -2.26      4.78 o 
  -6   4   1       88.55       89.78      6.74 o 
  -5   4   1      145.56      137.58      8.93 o 
  -4   4   1      486.53      472.43      9.42 o 
  -3   4   1     1154.01     1089.30     15.14 o 
  -2   4   1     5278.09     5407.90     65.24 o 
  -1   4   1     9525.62    10177.90     75.69 o 
   0   4   1       12.18        4.65      1.38 o 
   1   4   1      625.24      687.94      8.08 o 
   2   4   1       19.84       27.49      1.58 o 
   3   4   1      357.43      373.58      6.94 o 
   4   4   1      169.99      169.48      7.10 o 
   5   4   1        0.98        1.43      4.03 o 
   6   4   1      164.68      186.68     13.35 o 
   7   4   1       27.05       38.09      8.50 o 
  -8   5   1        3.29        3.67      5.93 o 
  -7   5   1       37.35       52.01     20.45 o 
  -6   5   1      132.52      155.83      8.22 o 
  -5   5   1        4.57        4.72      2.10 o 
  -4   5   1     2694.77     2602.18     25.49 o 
  -3   5   1     2670.30     2639.87     23.54 o 
  -2   5   1     1485.00     1620.80     15.60 o 
  -1   5   1      931.43     1035.07     10.31 o 
   0   5   1      427.22      447.24      7.76 o 
   1   5   1       26.17       17.42      1.22 o 
   2   5   1     2106.33     1888.54     18.92 o 
   3   5   1      273.99      341.75      6.87 o 
   4   5   1        3.08        5.15      2.27 o 
   5   5   1       36.86       33.01      6.27 o 
   6   5   1       60.87       42.02     11.01 o 
   7   5   1        5.97       11.07      6.55 o 
  -8   6   1        6.98       11.54      7.42 o 
  -7   6   1       93.94       95.02     10.30 o 
  -6   6   1       77.34       74.37      6.24 o 
  -5   6   1      225.08      237.96      7.70 o 
  -4   6   1      690.94      730.89     12.01 o 
  -3   6   1     3275.13     3303.62     47.97 o 
  -2   6   1       28.34       32.17      2.20 o 
  -1   6   1     8360.95     8180.86     51.68 o 
   0   6   1     2516.03     2402.70     20.98 o 
   1   6   1     1653.71     1618.71     12.83 o 
   2   6   1     3832.18     4026.31     26.81 o 
   3   6   1      142.20      168.16      4.79 o 
   4   6   1       30.45       32.52      4.00 o 
   5   6   1       69.07       62.50      7.76 o 
   6   6   1        0.47        2.70      6.82 o 
   7   6   1       47.27       41.95      8.50 o 
  -8   7   1        0.93       -7.08      6.29 o 
  -7   7   1        2.48        0.00      4.78 o 
  -6   7   1        9.64        9.12      3.88 o 
  -5   7   1      217.01      201.92      8.02 o 
  -4   7   1     1594.49     1553.95     18.66 o 
  -3   7   1       77.47       91.60      3.91 o 
  -2   7   1     3644.72     3668.34     28.50 o 
  -1   7   1     3007.45     3036.40     23.38 o 
   0   7   1      736.61      866.49      9.30 o 
   1   7   1       29.36       39.46      1.87 o 
   2   7   1     6087.59     6212.27     38.47 o 
   3   7   1     2172.66     2058.01     20.24 o 
   4   7   1      132.39      135.95      6.94 o 
   5   7   1       23.40       25.92      7.34 o 
   6   7   1        4.08       -1.86      4.78 o 
   7   7   1        4.54        7.69      6.55 o 
  -8   8   1        1.59        1.05      7.34 o 
  -7   8   1       80.75       87.43     15.73 o 
  -6   8   1      125.01      112.63      7.61 o 
  -5   8   1     1430.00     1442.60     21.48 o 
  -4   8   1       65.61       64.71      4.31 o 
  -3   8   1       43.92       54.71      3.26 o 
  -2   8   1      132.52      105.54      3.72 o 
  -1   8   1    16814.13    15887.26     95.35 o 
   0   8   1     2341.23     2117.04     17.55 o 
   1   8   1       92.62      114.33      3.78 o 
   2   8   1      494.13      535.94      7.55 o 
   3   8   1     2199.77     2319.72     19.78 o 
   4   8   1      166.23      154.68      9.39 o 
   5   8   1      335.85      340.31     25.17 o 
   6   8   1        0.25        0.48      4.78 o 
   7   8   1       31.75       35.86     19.93 o 
  -8   9   1        0.33        9.33     12.06 o 
  -7   9   1        0.50        6.82      5.19 o 
  -6   9   1       56.25       60.45     10.22 o 
  -5   9   1       11.71        8.13      2.62 o 
  -4   9   1        5.17       10.49      5.30 o 
  -3   9   1       52.40       55.31      3.33 o 
  -2   9   1      689.80      633.18      9.50 o 
  -1   9   1      988.69     1009.91     13.29 o 
   0   9   1      679.58      627.43      8.25 o 
   1   9   1     2179.15     2206.99     19.08 o 
   2   9   1     1561.97     1708.73     15.51 o 
   3   9   1      105.34      109.62      5.08 o 
   4   9   1       41.49       39.32      4.54 o 
   5   9   1        0.52       -0.95      4.72 o 
   6   9   1       60.57       41.43      8.16 o 
   7   9   1        0.69       -8.65      5.77 o 
  -8  10   1        2.32      -11.01      7.34 o 
  -7  10   1        6.60        9.19      6.27 o 
  -6  10   1       57.25       53.76      5.99 o 
  -5  10   1        5.46        2.33      2.32 o 
  -4  10   1       29.67       30.10      3.26 o 
  -3  10   1        1.10        1.15      1.23 o 
  -2  10   1      294.57      342.03      7.01 o 
  -1  10   1     1462.20     1421.81     28.25 o 
   0  10   1       83.51       69.68      2.99 o 
   1  10   1      537.77      524.15     11.27 o 
   2  10   1      128.90      149.88      5.13 o 
   3  10   1      126.38      116.72      5.90 o 
   4  10   1      101.79       94.03      4.88 o 
   5  10   1      345.63      344.38     15.93 o 
   6  10   1        1.92        2.82      4.78 o 
   7  10   1       18.87       13.40      6.82 o 
  -8  11   1       37.74       57.68     15.73 o 
  -7  11   1       16.21       12.39      5.79 o 
  -6  11   1       77.67       77.46      7.05 o 
  -5  11   1       42.22       38.58      4.07 o 
  -4  11   1      139.18      144.09      5.67 o 
  -3  11   1      455.23      414.71      6.98 o 
  -2  11   1      355.93      316.23      7.01 o 
  -1  11   1        5.77       15.88      2.16 o 
   0  11   1     1102.03     1026.33     12.01 o 
   1  11   1     2938.73     2613.00     22.61 o 
   2  11   1     2342.70     2307.43     19.77 o 
   3  11   1       89.26       97.08      3.92 o 
   4  11   1        8.88        3.87      2.78 o 
   5  11   1        3.15        1.05      4.45 o 
   6  11   1      173.74      166.79     23.60 o 
   7  11   1        4.23        8.39      8.91 o 
  -8  12   1       69.95       57.68     15.73 o 
  -7  12   1        7.70        2.34     10.49 o 
  -6  12   1       94.33       84.55      7.36 o 
  -5  12   1       63.29       59.48      4.69 o 
  -4  12   1      315.21      315.80      8.50 o 
  -3  12   1      291.83      281.52      7.26 o 
  -2  12   1      149.65      146.16      8.74 o 
  -1  12   1     4945.85     5376.60     56.35 o 
   0  12   1      732.36      689.11     10.14 o 
   1  12   1     1208.78     1166.84     13.59 o 
   2  12   1     1019.44     1017.30     12.25 o 
   3  12   1     1348.12     1300.02     23.43 o 
   4  12   1       17.52       12.17      3.53 o 
   5  12   1      144.40      124.32     13.63 o 
   6  12   1      150.16      145.18     12.96 o 
   7  12   1       97.89       78.05     11.48 o 
  -7  13   1        1.10       -3.15      6.29 o 
  -6  13   1        3.64        0.46      3.80 o 
  -5  13   1        2.27       -2.50      3.52 o 
  -4  13   1      270.82      230.50      7.54 o 
  -3  13   1      679.19      681.49     15.14 o 
  -2  13   1       61.62       48.44      3.93 o 
  -1  13   1       22.00       22.07      2.97 o 
   0  13   1      531.88      600.30     10.87 o 
   1  13   1       20.16       21.06      3.03 o 
   2  13   1      348.89      330.31      6.94 o 
   3  13   1       37.45       48.80      3.20 o 
   4  13   1       37.38       42.01      4.94 o 
   5  13   1       18.58       20.45      6.67 o 
   6  13   1        1.54       -0.32      4.45 o 
   7  13   1        0.26        5.86      7.34 o 
  -7  14   1        3.38      -10.49      7.34 o 
  -6  14   1       50.25       49.92      6.13 o 
  -5  14   1       62.63       65.12      5.60 o 
  -4  14   1      165.74      176.60      6.60 o 
  -3  14   1      144.95      141.76      5.65 o 
  -2  14   1       15.77        6.20      2.27 o 
  -1  14   1       30.79       15.22      2.97 o 
   0  14   1      787.27      668.03     12.08 o 
   1  14   1      747.98      729.32     13.17 o 
   2  14   1      311.24      309.93      6.82 o 
   3  14   1      723.20      721.02     11.16 o 
   4  14   1      163.67      152.94      8.30 o 
   5  14   1       70.47       73.11      9.25 o 
   6  14   1        0.32        2.10      7.34 o 
   7  14   1       91.12      112.71     12.96 o 
  -7  15   1        1.77      -11.01      7.34 o 
  -6  15   1       14.53       17.95      6.01 o 
  -5  15   1      466.76      503.19     12.33 o 
  -4  15   1        0.11        2.10      2.20 o 
  -3  15   1      103.81       96.89      5.06 o 
  -2  15   1     1666.15     1612.37     22.90 o 
  -1  15   1      471.16      459.35     18.88 o 
   0  15   1      349.11      343.02      8.43 o 
   1  15   1      226.33      212.56      8.48 o 
   2  15   1       69.06       61.31      3.53 o 
   3  15   1       68.65       75.92      4.22 o 
   4  15   1       18.61       16.19      3.93 o 
   5  15   1       10.51       17.03      6.27 o 
   6  15   1       15.31       14.68      7.34 o 
  -7  16   1        2.94       -2.10      8.39 o 
  -6  16   1       45.02       54.09      8.06 o 
  -5  16   1      220.78      236.18      9.78 o 
  -4  16   1       27.81       42.60      5.60 o 
  -3  16   1       41.79       32.89      3.61 o 
  -2  16   1      151.85      179.34      8.65 o 
  -1  16   1       68.01       66.14      5.93 o 
   0  16   1      790.02      779.44     13.66 o 
   1  16   1      447.01      430.35      9.08 o 
   2  16   1      457.54      452.32      8.52 o 
   3  16   1        0.70        2.19      2.13 o 
   4  16   1      157.30      134.71      8.17 o 
   5  16   1        0.99        2.34      4.78 o 
   6  16   1        0.52        6.29      6.27 o 
  -7  17   1        5.96       14.68      9.44 o 
  -6  17   1      180.44      187.98     13.86 o 
  -5  17   1      239.16      256.72     11.07 o 
  -4  17   1      168.01      148.42      6.88 o 
  -3  17   1      266.09      253.14     10.60 o 
  -2  17   1     1155.95     1060.36     18.85 o 
  -1  17   1       80.65       77.17      6.67 o 
   0  17   1     1554.66     1480.72     20.28 o 
   1  17   1     3200.58     3014.24     33.15 o 
   2  17   1      175.90      172.26      7.37 o 
   3  17   1      165.61      183.78      7.26 o 
   4  17   1      299.54      296.34     11.83 o 
   5  17   1        4.55        3.15      4.00 o 
   6  17   1        0.07        3.52      6.82 o 
  -7  18   1       65.12       55.58     14.68 o 
  -6  18   1       34.25       21.72      6.27 o 
  -5  18   1        4.36       -1.13      5.21 o 
  -4  18   1      205.35      199.56      9.44 o 
  -3  18   1       18.39       18.57      3.25 o 
  -2  18   1      108.26      112.74      8.16 o 
  -1  18   1      385.15      380.26     13.35 o 
   0  18   1      369.32      372.55     12.61 o 
   1  18   1        5.09        8.67      2.19 o 
   2  18   1      302.32      296.22      9.70 o 
   3  18   1       11.94       24.80      7.16 o 
   4  18   1       39.04       41.53      5.56 o 
   5  18   1      110.27      133.40     11.92 o 
   6  18   1        2.90        8.08      6.27 o 
  -7  19   1        1.46        8.39      8.39 o 
  -6  19   1      292.49      291.63     28.84 o 
  -5  19   1      213.68      233.83     13.59 o 
  -4  19   1      725.71      740.19     30.46 o 
  -3  19   1        0.93       -2.50      3.18 o 
  -2  19   1      489.51      468.20     15.57 o 
  -1  19   1      115.14      112.26      8.16 o 
   0  19   1      567.56      485.85     16.26 o 
   1  19   1      261.30      261.80     13.78 o 
   2  19   1      746.84      738.51     16.55 o 
   3  19   1      878.42      914.04     30.88 o 
   4  19   1      264.59      259.83     19.71 o 
   5  19   1        3.07        2.57      3.93 o 
   6  19   1        1.65       -1.36      6.27 o 
  -6  20   1        6.97       -4.00      8.91 o 
  -5  20   1        2.92       11.39      5.03 o 
  -4  20   1       62.28       49.38      5.63 o 
  -3  20   1        0.61        4.55      2.99 o 
  -2  20   1       96.11       85.58      7.42 o 
  -1  20   1      623.35      607.76     17.80 o 
   0  20   1      305.15      257.73     11.48 o 
   1  20   1       82.72       79.43      4.92 o 
   2  20   1      427.97      414.10     10.79 o 
   3  20   1      237.16      251.26     13.21 o 
   4  20   1       11.26        5.24      3.81 o 
   5  20   1       11.93       16.10      4.89 o 
   6  20   1        6.81       14.32      7.31 o 
  -6  21   1        1.02        2.10      5.19 o 
  -5  21   1       83.87       92.86      9.99 o 
  -4  21   1        7.56        7.14      3.53 o 
  -3  21   1      271.56      282.11     11.22 o 
  -2  21   1      131.29      143.95      9.64 o 
  -1  21   1      125.10      123.28      8.90 o 
   0  21   1       31.89       28.93      6.29 o 
   1  21   1      416.68      450.11     11.73 o 
   2  21   1       41.04       39.28      5.02 o 
   3  21   1      203.36      190.48     10.00 o 
   4  21   1        1.53        2.15      3.81 o 
   5  21   1       13.70       37.43      6.61 o 
  -6  22   1       22.63       20.77      7.31 o 
  -5  22   1       24.09       19.14      6.29 o 
  -4  22   1        3.16        6.33      3.63 o 
  -3  22   1       18.45        4.20      3.05 o 
  -2  22   1        0.02        2.62      3.71 o 
  -1  22   1        0.63        4.66      3.28 o 
   0  22   1       95.79       86.90      7.76 o 
   1  22   1      494.84      509.17     17.06 o 
   2  22   1       30.61       40.35      7.53 o 
   3  22   1       12.85       21.95      4.77 o 
   4  22   1       16.46       -3.35      5.73 o 
   5  22   1       77.64       72.42     10.15 o 
  -6  23   1       29.04       31.99      8.16 o 
  -5  23   1        3.49        1.14      4.72 o 
  -4  23   1       57.34       56.89      6.61 o 
  -3  23   1      169.85      152.48     14.68 o 
  -2  23   1      124.01      121.46      9.25 o 
  -1  23   1        5.42        7.82      4.03 o 
   0  23   1      498.78      443.27     24.65 o 
   1  23   1       98.24       91.84      8.16 o 
   2  23   1       74.78       83.11      6.86 o 
   3  23   1        2.59        9.27      3.71 o 
   4  23   1        2.41        4.55      4.26 o 
   5  23   1        3.31       -4.33      4.02 o 
  -5  24   1       41.29       62.42      9.56 o 
  -4  24   1       40.32       32.20      7.49 o 
  -3  24   1      158.45      149.07     11.54 o 
  -2  24   1      121.85      135.69     10.73 o 
  -1  24   1      231.70      185.11     11.12 o 
   0  24   1       34.16       40.77      6.27 o 
   1  24   1      126.76      145.71     15.21 o 
   2  24   1      107.26       97.46      7.45 o 
   3  24   1        0.35       -3.07      3.53 o 
   4  24   1       90.81       91.99      8.78 o 
   5  24   1      156.04      186.09     14.61 o 
  -5  25   1       64.05       69.98     15.21 o 
  -4  25   1       35.16       33.22      7.00 o 
  -3  25   1        3.75       -3.57      3.49 o 
  -2  25   1        7.09        7.74      4.78 o 
  -1  25   1        2.45        3.91      4.03 o 
   0  25   1       26.17       16.33      6.82 o 
   1  25   1       60.30       47.94     14.16 o 
   2  25   1        7.73        9.44      4.27 o 
   3  25   1      103.45      128.06      9.23 o 
   4  25   1       52.23       62.65      7.82 o 
  -5  26   1       22.64       27.16      7.02 o 
  -4  26   1       53.90       68.35      7.55 o 
  -3  26   1        0.02        1.49      6.82 o 
  -2  26   1       50.06       38.96      7.02 o 
  -1  26   1       21.52       35.14      9.44 o 
   0  26   1       37.18       36.50      7.02 o 
   1  26   1        3.70        3.15      3.71 o 
   2  26   1       18.11       26.34      5.93 o 
   3  26   1       55.16       86.15      9.68 o 
   4  26   1        0.03       -7.34      7.34 o 
  -4  27   1       49.75       62.77     16.78 o 
  -3  27   1       20.40       16.26      5.79 o 
  -2  27   1       30.09       25.64      6.55 o 
  -1  27   1       44.25       44.27      7.42 o 
   0  27   1        1.64        2.62      3.71 o 
   1  27   1        0.60        0.48      4.03 o 
   2  27   1       13.72       14.68      6.29 o 
   3  27   1      139.93      152.07     10.45 o 
   4  27   1       47.19       38.80      8.31 o 
  -4  28   1       23.90       24.29      8.91 o 
  -3  28   1      120.62      114.03     12.06 o 
  -2  28   1       12.74       15.92      6.27 o 
  -1  28   1        4.98       12.59      7.34 o 
   0  28   1       20.00        9.44      5.19 o 
   1  28   1      100.97       89.82      9.25 o 
   2  28   1        0.08       -0.39      3.63 o 
   3  28   1        1.96        3.71      8.91 o 
  -3  29   1        8.62       -1.86      4.78 o 
  -2  29   1        0.19        7.06      5.52 o 
  -1  29   1       13.24       13.63      5.93 o 
   0  29   1        5.46       12.29      5.03 o 
   1  29   1        0.15        0.52      3.71 o 
   2  29   1        0.77       -0.50      4.58 o 
   3  29   1       59.69       69.22     13.63 o 
  -3  30   1       93.60      100.62     11.12 o 
  -2  30   1       85.54       96.44     10.38 o 
  -1  30   1        0.05       -2.10      4.78 o 
   0  30   1        5.62       -3.15      4.03 o 
   1  30   1       44.74       67.21      9.25 o 
   2  30   1       16.52       15.73      5.93 o 
  -2  31   1       27.82       34.94     16.26 o 
  -1  31   1        0.75        2.62      5.19 o 
   0  31   1       71.92       77.31      9.99 o 
   1  31   1       15.24       20.85      6.27 o 
  -8   0   2      124.32      113.27     16.78 o 
  -7   0   2       65.37       64.46      7.76 o 
  -6   0   2       10.42        9.44      3.71 o 
  -5   0   2       82.58       80.67     12.59 o 
  -4   0   2      653.62      654.95     19.93 o 
  -3   0   2     2993.87     3360.83     57.16 o 
  -2   0   2   107023.29   103210.17    937.48 o 
  -1   0   2     3951.07     3829.52     36.99 o 
   0   0   2      980.89     1311.52     24.12 o 
   1   0   2     2637.71     2620.43     60.30 o 
   2   0   2     1228.94     1176.70     30.41 o 
   3   0   2      158.87      178.29     13.63 o 
   4   0   2      841.94      778.17     30.41 o 
   5   0   2      454.48      464.60     27.27 o 
   6   0   2       17.82       36.71     11.54 o 
   7   0   2       12.12       10.49      9.44 o 
  -8   1   2        9.71       11.89      6.55 o 
  -7   1   2        0.19        3.41      2.93 o 
  -6   1   2       25.92       20.32      3.38 o 
  -5   1   2        5.62        6.17      2.00 o 
  -4   1   2        0.05        0.57      1.13 o 
  -3   1   2      382.23      441.04      7.64 o 
  -2   1   2      115.57      117.71      5.03 o 
  -1   1   2      277.70      207.29      4.09 o 
   0   1   2     8217.28     7877.77     59.19 o 
   1   1   2      789.11      828.38     10.26 o 
   2   1   2      294.46      287.06      8.58 o 
   3   1   2        1.18        6.76      5.24 o 
   4   1   2       10.12       24.42      5.77 o 
   5   1   2      712.74      721.93     23.35 o 
   6   1   2       59.47       52.16      8.90 o 
   7   1   2        6.92       11.48      7.02 o 
  -8   2   2       23.30       17.50      7.02 o 
  -7   2   2        7.28       10.58      3.94 o 
  -6   2   2      214.68      244.49      8.23 o 
  -5   2   2      379.05      357.29     10.14 o 
  -4   2   2       14.06       15.70      2.18 o 
  -3   2   2     1745.21     1801.16     17.74 o 
  -2   2   2      493.63      429.39      8.80 o 
  -1   2   2     1160.06     1150.72     12.88 o 
   0   2   2        0.04        8.91      0.99 o 
   1   2   2        1.62        6.35      1.50 o 
   2   2   2       30.24       14.25      2.12 o 
   3   2   2       10.44       21.98      2.63 o 
   4   2   2        0.71        5.94      3.28 o 
   5   2   2      371.09      347.49     18.88 o 
   6   2   2        3.77        5.99      5.77 o 
   7   2   2       36.11       43.07      9.25 o 
  -8   3   2       48.02       51.96      8.90 o 
  -7   3   2       43.73       50.20      8.87 o 
  -6   3   2      276.60      279.63      9.01 o 
  -5   3   2       66.63       80.39      4.57 o 
  -4   3   2       44.36       63.45      4.24 o 
  -3   3   2        0.04        0.97      1.51 o 
  -2   3   2     3627.37     4308.50     80.28 o 
  -1   3   2     1049.37     1131.66     13.11 o 
   0   3   2     1729.93     1601.03     13.44 o 
   1   3   2     2658.40     2357.32     22.68 o 
   2   3   2      436.55      447.11      8.62 o 
   3   3   2     1027.12     1058.06     15.89 o 
   4   3   2      421.80      463.41     16.78 o 
   5   3   2      606.90      648.04     21.87 o 
   6   3   2       15.64       19.93      6.67 o 
   7   3   2        3.05       -7.79      5.19 o 
  -8   4   2        0.43       -2.87     11.54 o 
  -7   4   2       11.98        9.35      6.65 o 
  -6   4   2      316.69      316.02      9.54 o 
  -5   4   2       21.55       19.56      2.85 o 
  -4   4   2     1269.62     1285.21     16.33 o 
  -3   4   2      182.52      185.78      4.91 o 
  -2   4   2     1685.77     1763.09     16.52 o 
  -1   4   2     1513.47     1602.65     37.86 o 
   0   4   2     1973.96     2082.90     50.16 o 
   1   4   2     1308.85     1419.04     11.80 o 
   2   4   2     2827.18     3013.24     29.62 o 
   3   4   2       89.10       70.31      4.68 o 
   4   4   2      238.12      221.82     11.87 o 
   5   4   2      271.51      308.46     15.57 o 
   6   4   2       13.09        3.15     11.54 o 
   7   4   2        8.66       10.82      7.02 o 
  -8   5   2       10.79       12.06      6.67 o 
  -7   5   2        7.13        0.81      3.22 o 
  -6   5   2        0.36        1.10      2.20 o 
  -5   5   2      203.15      193.11      6.79 o 
  -4   5   2     1074.05     1192.45     17.11 o 
  -3   5   2      228.47      250.44      5.76 o 
  -2   5   2      278.87      295.65      7.57 o 
  -1   5   2       29.09       49.89      3.32 o 
   0   5   2     2082.81     2003.99     24.68 o 
   1   5   2    13923.50    13895.18    115.18 o 
   2   5   2      258.58      275.60      4.79 o 
   3   5   2     1110.13     1150.97     17.53 o 
   4   5   2       15.82       12.75      4.78 o 
   5   5   2      358.78      327.98     15.57 o 
   6   5   2        1.29        8.13      9.44 o 
   7   5   2       51.98       53.22      9.64 o 
  -8   6   2       18.70       16.62      7.31 o 
  -7   6   2       43.15       40.83      5.83 o 
  -6   6   2       89.70      103.43      5.98 o 
  -5   6   2        0.01        1.80      2.27 o 
  -4   6   2     1076.82     1107.19     16.65 o 
  -3   6   2     1919.84     1853.89     46.17 o 
  -2   6   2     1264.17     1322.87     17.07 o 
  -1   6   2     4769.29     4748.50     38.72 o 
   0   6   2     1797.93     1701.27     14.91 o 
   1   6   2      821.11      905.05      9.41 o 
   2   6   2     1066.31     1011.65     10.43 o 
   3   6   2       12.10       19.06      4.72 o 
   4   6   2       12.05        8.65      4.27 o 
   5   6   2        0.28       13.24      5.79 o 
   6   6   2      269.54      266.57     15.93 o 
   7   6   2        2.67        7.34      6.27 o 
  -8   7   2        1.33       -6.29      8.39 o 
  -7   7   2        2.45        1.72      3.53 o 
  -6   7   2      770.66      797.24     15.40 o 
  -5   7   2      525.32      528.99     11.28 o 
  -4   7   2      465.94      500.87     14.86 o 
  -3   7   2     1341.48     1513.15     19.38 o 
  -2   7   2       54.22       63.81      3.08 o 
  -1   7   2     1002.58      933.57     18.83 o 
   0   7   2      467.02      460.89      6.79 o 
   1   7   2       54.21       40.63      3.38 o 
   2   7   2     2945.36     3116.42     24.70 o 
   3   7   2     1367.58     1258.26     16.58 o 
   4   7   2       18.84       37.87      6.27 o 
   5   7   2      482.95      477.00     19.24 o 
   6   7   2       24.09       29.92      7.87 o 
   7   7   2        8.92       13.17      6.55 o 
  -8   8   2        0.07        7.34      8.39 o 
  -7   8   2       47.09       47.16      6.39 o 
  -6   8   2      117.79      129.00      6.60 o 
  -5   8   2       22.10       22.68      2.93 o 
  -4   8   2      205.59      221.92      6.69 o 
  -3   8   2     1848.61     1821.18     42.54 o 
  -2   8   2      129.16      155.81      6.21 o 
  -1   8   2       96.96       74.95      3.63 o 
   0   8   2       63.65       72.52      2.85 o 
   1   8   2     3593.20     4017.63     27.55 o 
   2   8   2      905.03      893.50     10.37 o 
   3   8   2       97.75      111.20      4.97 o 
   4   8   2      186.90      183.88      8.61 o 
   5   8   2       52.19       58.69     10.49 o 
   6   8   2       56.93       60.51      9.56 o 
   7   8   2        0.31       -4.33      9.96 o 
  -8   9   2        2.30        4.20      9.44 o 
  -7   9   2       38.27       37.58      7.55 o 
  -6   9   2      286.81      296.33      9.65 o 
  -5   9   2      129.71      108.48      5.41 o 
  -4   9   2      183.29      199.40      6.48 o 
  -3   9   2        2.64       15.72     18.29 o 
  -2   9   2       32.24       29.88      2.35 o 
  -1   9   2     2793.98     2767.82     32.67 o 
   0   9   2     2265.43     2233.57     19.39 o 
   1   9   2      285.78      378.38      6.47 o 
   2   9   2      420.56      418.18      7.10 o 
   3   9   2      480.96      445.65      9.86 o 
   4   9   2       25.63       26.34      4.44 o 
   5   9   2       63.83       59.70     12.06 o 
   6   9   2       10.33        3.78      5.52 o 
   7   9   2        8.65        4.36      7.02 o 
  -8  10   2        0.44       -9.44      8.39 o 
  -7  10   2       11.14       11.39      6.29 o 
  -6  10   2       94.23       83.68      5.82 o 
  -5  10   2        0.96        2.11      2.00 o 
  -4  10   2       28.54       24.59      2.99 o 
  -3  10   2     2799.79     2965.15     27.09 o 
  -2  10   2        0.32        7.43      2.95 o 
  -1  10   2      336.23      372.01      8.26 o 
   0  10   2     2756.24     2855.76     25.28 o 
   1  10   2      423.69      415.10      9.77 o 
   2  10   2      150.73      146.37      4.49 o 
   3  10   2       47.20       40.99      3.61 o 
   4  10   2      570.55      559.58     14.66 o 
   5  10   2      106.69      119.79     11.12 o 
   6  10   2        0.23        1.50      5.03 o 
  -8  11   2        2.49       -9.44      8.39 o 
  -7  11   2      185.05      159.54     12.54 o 
  -6  11   2      179.64      149.46     12.23 o 
  -5  11   2       95.71       94.50      5.41 o 
  -4  11   2      108.70       99.28      4.97 o 
  -3  11   2     3253.64     3403.87     27.23 o 
  -2  11   2     2314.25     2444.07     26.38 o 
  -1  11   2      938.75      850.41     20.79 o 
   0  11   2      476.37      404.66      7.46 o 
   1  11   2      254.16      228.44      7.11 o 
   2  11   2        0.06       -0.70      1.15 o 
   3  11   2       91.92       97.10      5.25 o 
   4  11   2       36.44       30.94      4.58 o 
   5  11   2       68.80       75.87      9.64 o 
   6  11   2        5.71       17.83      8.39 o 
  -8  12   2        8.90       -4.20      8.39 o 
  -7  12   2       17.89       17.77      6.19 o 
  -6  12   2       94.21       95.28      7.45 o 
  -5  12   2        4.82       15.24      3.53 o 
  -4  12   2      537.41      553.47     11.28 o 
  -3  12   2      859.74      788.16     15.74 o 
  -2  12   2        0.70        1.31      1.34 o 
  -1  12   2      634.79      720.38     12.50 o 
   0  12   2     1176.86     1166.88     14.53 o 
   1  12   2      402.63      423.50      8.23 o 
   2  12   2        1.31        0.80      1.31 o 
   3  12   2      340.44      349.44      9.17 o 
   4  12   2       19.34       24.68      6.27 o 
   5  12   2       77.40       92.72     10.38 o 
   6  12   2       35.03       49.26     11.01 o 
  -8  13   2        3.89        5.24     11.54 o 
  -7  13   2       71.65       74.06      9.83 o 
  -6  13   2      149.49      160.74     11.44 o 
  -5  13   2     1014.22     1020.41     19.08 o 
  -4  13   2      650.13      686.34     12.67 o 
  -3  13   2       25.17       26.25      3.77 o 
  -2  13   2      202.41      206.59      7.00 o 
  -1  13   2      139.31      161.87      6.05 o 
   0  13   2       10.81       13.99      2.10 o 
   1  13   2      881.32      882.10     12.54 o 
   2  13   2      618.30      572.39      9.54 o 
   3  13   2      154.72      139.41      6.22 o 
   4  13   2       44.49       47.76     11.54 o 
   5  13   2      130.05      128.14     13.63 o 
   6  13   2       56.36       81.49     14.68 o 
  -8  14   2       25.26       32.51     13.63 o 
  -7  14   2      115.28      109.98     11.80 o 
  -6  14   2        0.25       -0.35      3.79 o 
  -5  14   2       13.56        5.94      3.63 o 
  -4  14   2      120.62      137.57      7.36 o 
  -3  14   2      169.58      156.32      5.85 o 
  -2  14   2      152.86      133.42     14.16 o 
  -1  14   2      457.91      545.42     11.29 o 
   0  14   2       21.84       29.73      3.63 o 
   1  14   2      102.20      101.95      4.40 o 
   2  14   2       24.51       30.30      2.89 o 
   3  14   2       69.32       65.13      5.90 o 
   4  14   2      555.60      516.15     23.07 o 
   5  14   2       23.61       18.44      7.02 o 
   6  14   2       28.31       42.98      9.25 o 
  -7  15   2       43.80       50.41     21.50 o 
  -6  15   2        1.48        1.82      3.40 o 
  -5  15   2      617.47      664.33     17.02 o 
  -4  15   2      148.41      130.03     12.60 o 
  -3  15   2        2.85       -0.31      2.16 o 
  -2  15   2      870.83      777.01     18.16 o 
  -1  15   2      240.94      276.85     17.31 o 
   0  15   2      137.73      126.37      4.84 o 
   1  15   2      330.00      309.32      7.70 o 
   2  15   2      633.12      654.17     10.90 o 
   3  15   2        0.12       -0.41      1.95 o 
   4  15   2      327.53      293.24     15.57 o 
   5  15   2        9.94        8.72      9.96 o 
   6  15   2       63.75       57.18     20.45 o 
  -7  16   2        7.53        7.03      9.96 o 
  -6  16   2      136.47      170.64     10.45 o 
  -5  16   2       13.86        9.92      3.93 o 
  -4  16   2       46.90       47.09      5.16 o 
  -3  16   2      664.15      673.13     31.19 o 
  -2  16   2      571.22      480.70     23.60 o 
  -1  16   2      192.08      173.36      7.74 o 
   0  16   2      560.03      535.09     10.22 o 
   1  16   2        9.56        7.97      2.00 o 
   2  16   2     3217.05     3086.79     27.46 o 
   3  16   2        0.28        0.48      2.13 o 
   4  16   2      141.62      129.02      8.63 o 
   5  16   2       53.70       60.75      9.99 o 
   6  16   2       14.44        6.06      6.82 o 
  -7  17   2       63.31       62.39      9.83 o 
  -6  17   2        6.45        6.64      4.24 o 
  -5  17   2        4.04        5.24      3.63 o 
  -4  17   2       26.15       16.16      3.39 o 
  -3  17   2      421.61      438.56     12.85 o 
  -2  17   2       31.97       31.82      4.78 o 
  -1  17   2      345.03      368.71     12.22 o 
   0  17   2      166.93      167.48      6.01 o 
   1  17   2      401.38      371.00      8.89 o 
   2  17   2      202.94      190.70      7.36 o 
   3  17   2       53.97       55.60      5.70 o 
   4  17   2        1.15        4.25      3.81 o 
   5  17   2        9.08        7.87      5.79 o 
   6  17   2       19.48       16.55      8.50 o 
  -7  18   2       46.11       34.33      8.31 o 
  -6  18   2      128.88      124.65      9.27 o 
  -5  18   2      118.22      151.89      9.39 o 
  -4  18   2       37.55       43.68      9.48 o 
  -3  18   2       32.95       30.80      4.41 o 
  -2  18   2      194.16      187.48      9.99 o 
  -1  18   2       17.61       11.62      2.78 o 
   0  18   2      409.31      381.29     11.48 o 
   1  18   2      355.36      381.36     12.72 o 
   2  18   2       79.03       86.89      4.91 o 
   3  18   2      322.31      348.42     12.34 o 
   4  18   2      402.21      449.71     18.74 o 
   5  18   2       76.94       77.50     10.73 o 
  -7  19   2        2.90        9.19     11.54 o 
  -6  19   2       28.33       28.47      7.76 o 
  -5  19   2      496.18      486.38     15.48 o 
  -4  19   2       37.89       32.87      4.77 o 
  -3  19   2       24.78       16.62      4.78 o 
  -2  19   2       86.54      100.03      8.16 o 
  -1  19   2      395.65      354.21     10.45 o 
   0  19   2        7.72        5.20      3.94 o 
   1  19   2     1073.30     1082.28     23.46 o 
   2  19   2      825.08      820.20     16.14 o 
   3  19   2       73.84       65.36      8.24 o 
   4  19   2       13.70       10.26      6.37 o 
   5  19   2       22.92       28.34     13.11 o 
  -7  20   2        0.03        2.59     12.59 o 
  -6  20   2        9.38       12.06      5.19 o 
  -5  20   2      186.13      181.54     10.42 o 
  -4  20   2       67.14       57.14      5.99 o 
  -3  20   2       25.19       22.05      5.19 o 
  -2  20   2       55.43       49.22      5.93 o 
  -1  20   2       23.97       29.31     11.54 o 
   0  20   2      645.91      611.05     23.40 o 
   1  20   2      461.55      462.54     14.83 o 
   2  20   2      131.76      125.11      6.69 o 
   3  20   2      128.97      125.79      8.33 o 
   4  20   2       74.57       76.51     10.39 o 
   5  20   2        0.01        5.24      6.67 o 
  -6  21   2        0.65        0.87      7.34 o 
  -5  21   2       13.06       12.27      4.41 o 
  -4  21   2        0.29       -1.80      3.04 o 
  -3  21   2       28.54       16.93      6.29 o 
  -2  21   2       90.50       79.79      8.39 o 
  -1  21   2       40.67       53.84      6.82 o 
   0  21   2      486.10      483.30     12.69 o 
   1  21   2      554.46      548.54     12.11 o 
   2  21   2       37.45       42.36      5.45 o 
   3  21   2       37.39       56.23      6.32 o 
   4  21   2       25.81       19.13      5.33 o 
   5  21   2        4.97       12.04      7.76 o 
  -6  22   2       50.06       41.12      8.50 o 
  -5  22   2        0.01       -4.36      2.91 o 
  -4  22   2       90.57       98.04     11.49 o 
  -3  22   2      170.89      179.22     11.48 o 
  -2  22   2       70.23       69.01      8.91 o 
  -1  22   2      117.93      105.11      8.91 o 
   0  22   2      193.71      209.34      8.87 o 
   1  22   2        6.95        3.94      2.54 o 
   2  22   2      330.82      372.56     13.24 o 
   3  22   2       33.45       37.99      5.78 o 
   4  22   2       33.41       46.90      6.79 o 
   5  22   2       25.22       13.33      7.76 o 
  -6  23   2       15.55       21.20      7.02 o 
  -5  23   2        2.57        7.66      3.81 o 
  -4  23   2       33.45       35.20      6.67 o 
  -3  23   2       59.03       52.32      7.76 o 
  -2  23   2      200.65      189.62     11.80 o 
  -1  23   2       51.69       57.03      7.02 o 
   0  23   2       57.56       63.39      5.63 o 
   1  23   2       52.59       49.25      4.63 o 
   2  23   2       39.03       35.30      5.51 o 
   3  23   2        8.81        4.29      4.18 o 
   4  23   2        4.95        2.59      5.82 o 
  -6  24   2        0.03       -4.20      4.45 o 
  -5  24   2        3.29        4.13      3.69 o 
  -4  24   2       69.63       67.65      8.90 o 
  -3  24   2      104.44      132.83     11.12 o 
  -2  24   2      108.74       94.24      9.25 o 
  -1  24   2       52.78       54.86      7.42 o 
   0  24   2       16.81        9.44      4.45 o 
   1  24   2       84.65       85.53      6.44 o 
   2  24   2        0.04        1.89      3.53 o 
   3  24   2        6.24        7.76      4.32 o 
   4  24   2        0.77       -2.97      4.26 o 
  -5  25   2        3.18        5.52      4.00 o 
  -4  25   2        0.10        5.16      7.87 o 
  -3  25   2      189.28      173.40     12.54 o 
  -2  25   2       98.96       85.11      9.25 o 
  -1  25   2      460.35      469.84     38.28 o 
   0  25   2      251.79      269.44     13.70 o 
   1  25   2      114.30      133.26      8.01 o 
   2  25   2        3.91       12.38      4.77 o 
   3  25   2       72.80       68.02      8.86 o 
   4  25   2       25.66       28.23      6.61 o 
  -5  26   2       19.91       18.12      5.22 o 
  -4  26   2       26.53       35.31      7.31 o 
  -3  26   2      106.37       95.37      9.99 o 
  -2  26   2      516.64      568.93     21.13 o 
  -1  26   2      666.19      624.76     21.51 o 
   0  26   2        8.32       14.36      4.78 o 
   1  26   2        4.26       11.59      3.81 o 
   2  26   2       21.29       11.47      5.79 o 
   3  26   2        0.30       -5.30      3.53 o 
  -5  27   2        0.56        3.15      6.29 o 
  -4  27   2       16.63       19.81      6.55 o 
  -3  27   2       17.15       24.29      7.02 o 
  -2  27   2        2.00        7.34      5.19 o 
  -1  27   2       33.46       42.39      7.76 o 
   0  27   2       12.97        7.50      4.78 o 
   1  27   2       42.83       42.90      7.02 o 
   2  27   2       15.27       13.63      5.40 o 
   3  27   2       62.12       66.65      9.99 o 
  -4  28   2        5.63        8.18      5.24 o 
  -3  28   2        8.84       12.06      5.93 o 
  -2  28   2        3.73       18.88      5.93 o 
  -1  28   2       20.79       23.90      7.02 o 
   0  28   2       27.56       25.25      6.27 o 
   1  28   2       17.81       19.93      5.93 o 
   2  28   2       58.86       75.66      9.99 o 
  -3  29   2        0.78        0.52      5.19 o 
  -2  29   2        6.55       -4.84      8.39 o 
  -1  29   2       34.22       50.38      8.50 o 
   0  29   2       40.12       47.20      9.44 o 
   1  29   2      120.57      143.16     11.87 o 
   2  29   2       17.96       20.53      6.79 o 
  -3  30   2        0.58        2.43      5.79 o 
  -2  30   2       37.94       32.51      8.16 o 
  -1  30   2        4.68        9.62      7.87 o 
   0  30   2       36.46       48.15      7.76 o 
   1  30   2        0.01        6.86      4.03 o 
  -2  31   2        0.01        6.82      6.67 o 
  -1  31   2        2.32       12.20      6.79 o 
   0  31   2       61.16       75.19      9.64 o 
  -9   1   3        4.81        3.15      9.44 o 
  -8   1   3       44.10       49.60      5.90 o 
  -7   1   3       54.34       56.48      5.32 o 
  -6   1   3       38.34       37.44      3.91 o 
  -5   1   3        8.99       16.27      4.39 o 
  -4   1   3        4.16        5.83      3.20 o 
  -3   1   3        2.97        2.45      0.86 o 
  -2   1   3     1365.87     1227.87     12.91 o 
  -1   1   3      517.16      435.52      6.91 o 
   0   1   3     2155.18     2319.25     19.36 o 
   1   1   3       19.94       29.50      1.38 o 
   2   1   3     2735.30     2746.35     66.60 o 
   3   1   3      799.24      798.27     21.51 o 
   4   1   3     1134.20     1158.16     28.54 o 
   5   1   3       21.36       10.73      4.78 o 
   6   1   3        0.02        2.82      4.78 o 
  -9   2   3        0.27       -6.29      8.39 o 
  -8   2   3       75.84       59.63      7.22 o 
  -7   2   3       46.80       44.08      4.68 o 
  -6   2   3       18.46       11.22      3.27 o 
  -5   2   3       58.08       61.83      4.26 o 
  -4   2   3     9332.92     9720.39     67.29 o 
  -3   2   3       36.64       24.57      1.63 o 
  -2   2   3       22.63       21.55      2.00 o 
  -1   2   3      497.82      505.12      8.63 o 
   0   2   3        3.03        3.43      1.13 o 
   1   2   3       31.64       29.95      2.86 o 
   2   2   3      142.76      147.07      8.50 o 
   3   2   3     1188.90     1194.83     27.06 o 
   4   2   3      187.85      207.62     22.02 o 
   5   2   3        9.48       16.45      6.82 o 
   6   2   3        6.45       -3.39      7.87 o 
  -9   3   3        4.51       -3.15      9.44 o 
  -8   3   3        0.01       -2.50      4.78 o 
  -7   3   3       71.05       66.46      5.32 o 
  -6   3   3       10.80        8.25      2.73 o 
  -5   3   3       74.00       71.66      5.09 o 
  -4   3   3     3536.80     3851.08     33.08 o 
  -3   3   3       96.77      104.45      3.19 o 
  -2   3   3     4645.44     4917.78     65.24 o 
  -1   3   3     1062.72     1065.95     24.57 o 
   0   3   3     1616.49     1599.43     13.67 o 
   1   3   3       95.02       71.57      4.26 o 
   2   3   3     1403.92     1339.78     21.88 o 
   3   3   3      696.36      692.85     19.98 o 
   4   3   3      423.22      434.80     20.45 o 
   5   3   3      243.93      245.81     15.19 o 
   6   3   3       41.35       25.98      9.96 o 
  -9   4   3        3.81       14.68     11.54 o 
  -8   4   3        5.65        6.08     11.01 o 
  -7   4   3        2.98        2.18      2.31 o 
  -6   4   3       42.12       37.18      3.84 o 
  -5   4   3      409.73      426.97     13.36 o 
  -4   4   3     4978.47     5216.15     41.23 o 
  -3   4   3       15.67        6.99      1.67 o 
  -2   4   3        7.92        2.86      1.13 o 
  -1   4   3       56.25       55.91      3.19 o 
   0   4   3       48.29       65.75      2.66 o 
   1   4   3     1730.10     1802.85     16.12 o 
   2   4   3       23.39       19.66      2.40 o 
   3   4   3       55.24       59.46      7.02 o 
   4   4   3      897.51      950.93     26.32 o 
   5   4   3      211.71      212.85     14.03 o 
   6   4   3       14.88        7.46      6.27 o 
  -9   5   3        3.85        4.20     10.49 o 
  -8   5   3       58.33       71.05      9.56 o 
  -7   5   3        0.02        1.11      5.21 o 
  -6   5   3      237.01      242.81      8.20 o 
  -5   5   3      371.10      406.37      9.60 o 
  -4   5   3      311.44      382.02     14.53 o 
  -3   5   3       26.32       17.22      2.20 o 
  -2   5   3      860.67      880.53     13.49 o 
  -1   5   3     1051.83     1050.25     32.24 o 
   0   5   3     4523.69     4340.20     28.82 o 
   1   5   3        2.46        3.64      2.13 o 
   2   5   3       88.57       94.76      5.28 o 
   3   5   3      516.97      504.19     17.75 o 
   4   5   3        9.13        4.92      4.78 o 
   5   5   3        9.53       21.16      6.27 o 
   6   5   3      116.04      105.72     11.87 o 
  -8   6   3       46.14       37.87      7.31 o 
  -7   6   3       82.03       70.24      6.79 o 
  -6   6   3       22.90       29.19      4.61 o 
  -5   6   3        8.32        8.63      2.00 o 
  -4   6   3      206.21      240.59      6.57 o 
  -3   6   3     1056.94     1055.38     14.06 o 
  -2   6   3     1868.19     1862.86     46.90 o 
  -1   6   3      621.63      665.20     11.29 o 
   0   6   3     1212.59     1306.67     13.69 o 
   1   6   3        3.64        4.38      0.83 o 
   2   6   3        1.84        5.09      1.78 o 
   3   6   3      291.34      280.86     12.96 o 
   4   6   3      113.50      110.59     15.21 o 
   5   6   3        0.15        8.18      5.24 o 
   6   6   3        3.18       -1.35      5.77 o 
  -8   7   3        0.11       -3.15      3.75 o 
  -7   7   3        8.38        4.54      3.63 o 
  -6   7   3      218.04      228.64     10.08 o 
  -5   7   3       43.72       33.89      4.41 o 
  -4   7   3        6.88        5.33      1.67 o 
  -3   7   3     1086.67     1076.45     15.29 o 
  -2   7   3       40.12       57.81      3.92 o 
  -1   7   3        5.28       11.16      1.78 o 
   0   7   3     2221.89     2388.67     20.67 o 
   1   7   3      181.95      190.54      4.46 o 
   2   7   3        0.83        1.31      1.50 o 
   3   7   3      231.85      216.01      9.10 o 
   4   7   3        1.13        4.35      3.53 o 
   5   7   3       73.66       68.85      9.25 o 
   6   7   3       30.65       35.96      8.81 o 
  -8   8   3       94.88       93.97     11.05 o 
  -7   8   3      206.51      211.73     10.42 o 
  -6   8   3      147.51      145.14      8.22 o 
  -5   8   3        1.71       -2.62      2.60 o 
  -4   8   3      173.81      204.94     10.24 o 
  -3   8   3     2325.79     2345.02     46.17 o 
  -2   8   3     1296.11     1216.40     28.46 o 
  -1   8   3        0.05        0.35      1.21 o 
   0   8   3     1260.25     1401.72     17.71 o 
   1   8   3      722.01      791.17      9.85 o 
   2   8   3      309.65      335.95     13.93 o 
   3   8   3      684.14      681.15     15.95 o 
   4   8   3       32.99       26.79      4.89 o 
   5   8   3      118.20       97.42     10.73 o 
   6   8   3        9.07        6.05      6.27 o 
  -8   9   3       18.00       21.14      6.79 o 
  -7   9   3       18.53       23.79      4.98 o 
  -6   9   3        0.94        5.58      4.62 o 
  -5   9   3      362.51      349.75     11.29 o 
  -4   9   3       19.07       16.08      3.63 o 
  -3   9   3      968.88      999.01     14.46 o 
  -2   9   3      155.23      159.54      5.83 o 
  -1   9   3      970.18      981.25     14.73 o 
   0   9   3     5152.92     5455.24     39.44 o 
   1   9   3      413.87      402.19      7.04 o 
   2   9   3      243.60      242.08      7.98 o 
   3   9   3      398.54      369.11     11.99 o 
   4   9   3       34.59       32.39      5.07 o 
   5   9   3       67.34       62.73     11.01 o 
   6   9   3       36.11       28.91      8.50 o 
  -8  10   3        6.31       20.48      6.79 o 
  -7  10   3       18.77       12.66      3.71 o 
  -6  10   3        0.35       -0.64      2.75 o 
  -5  10   3       15.87       16.76      6.43 o 
  -4  10   3       32.83       37.96      8.95 o 
  -3  10   3     1072.61     1051.32     15.23 o 
  -2  10   3      196.35      169.16      6.44 o 
  -1  10   3     1110.79     1124.33     23.31 o 
   0  10   3       10.33       22.40      2.32 o 
   1  10   3      626.01      602.65     10.97 o 
   2  10   3      116.40      118.49      5.61 o 
   3  10   3      530.94      542.88     14.62 o 
   4  10   3      133.05      141.86      8.92 o 
   5  10   3       83.14       73.94      9.99 o 
   6  10   3        1.63        1.30      6.27 o 
  -8  11   3       44.63       37.06      8.50 o 
  -7  11   3       89.11      107.77      8.30 o 
  -6  11   3       92.36      102.71      7.65 o 
  -5  11   3      162.07      138.06      7.82 o 
  -4  11   3      103.57      101.01      6.51 o 
  -3  11   3       36.00       31.35      3.26 o 
  -2  11   3        6.73        7.06      1.97 o 
  -1  11   3      143.43      100.62      3.84 o 
   0  11   3     1933.94     1854.35     29.06 o 
   1  11   3      180.71      185.36      6.11 o 
   2  11   3       69.05       76.52      5.44 o 
   3  11   3      368.86      376.11     12.95 o 
   4  11   3       56.10       56.51      6.39 o 
   5  11   3        6.23        5.74      6.01 o 
   6  11   3        0.52       -7.67      5.79 o 
  -8  12   3        3.89        4.72      6.29 o 
  -7  12   3       50.27       38.84      7.16 o 
  -6  12   3      140.83      135.68      8.67 o 
  -5  12   3      126.37      112.32      7.45 o 
  -4  12   3        0.44        2.32      2.67 o 
  -3  12   3      290.75      343.88      8.49 o 
  -2  12   3       13.19       14.20      4.09 o 
  -1  12   3     2057.63     2006.62     26.49 o 
   0  12   3       32.03       26.86      3.63 o 
   1  12   3     1921.84     1831.33     32.49 o 
   2  12   3      494.10      436.24     10.20 o 
   3  12   3      226.23      221.25      9.56 o 
   4  12   3        0.09        1.88      4.00 o 
   5  12   3       78.44       72.42     24.65 o 
   6  12   3        0.52       -0.99      6.01 o 
  -8  13   3        1.48        5.37      5.52 o 
  -7  13   3        0.03       -0.80      3.19 o 
  -6  13   3        0.17        2.71      3.19 o 
  -5  13   3      153.78      146.80      8.43 o 
  -4  13   3        3.88        2.38      2.04 o 
  -3  13   3      379.90      362.07     11.18 o 
  -2  13   3       13.37       20.79     12.59 o 
  -1  13   3       53.96       64.19      4.41 o 
   0  13   3     2095.75     2060.60     21.21 o 
   1  13   3      177.68      168.45      5.22 o 
   2  13   3        8.25        6.64      2.32 o 
   3  13   3        8.53        4.94      3.05 o 
   4  13   3        7.89        9.65      4.77 o 
   5  13   3       31.59       28.98      8.06 o 
  -8  14   3       10.39        6.82     12.06 o 
  -7  14   3        0.01       -4.49      2.99 o 
  -6  14   3        8.58        6.58      6.61 o 
  -5  14   3      494.09      512.07     15.11 o 
  -4  14   3       49.68       39.23      5.02 o 
  -3  14   3        0.65        3.36      2.16 o 
  -2  14   3      367.13      352.63     14.89 o 
  -1  14   3     1616.56     1598.10     25.51 o 
   0  14   3      211.52      191.80      6.15 o 
   1  14   3     1732.45     1707.98     31.21 o 
   2  14   3       94.07      103.88      5.70 o 
   3  14   3       74.54       73.89      6.61 o 
   4  14   3       98.90       98.72     14.68 o 
   5  14   3       96.36      108.07     12.54 o 
  -8  15   3        0.01       -4.47      5.52 o 
  -7  15   3      188.00      202.66     10.44 o 
  -6  15   3        3.77        5.78      3.83 o 
  -5  15   3       12.16        6.76      6.07 o 
  -4  15   3       80.85       98.71     22.03 o 
  -3  15   3       37.01       35.14      5.19 o 
  -2  15   3      213.43      212.46      7.82 o 
  -1  15   3      864.31      838.67     15.53 o 
   0  15   3      217.34      225.51      6.96 o 
   1  15   3      414.77      397.20      9.68 o 
   2  15   3       12.58       12.37      2.93 o 
   3  15   3       27.80       17.02      4.15 o 
   4  15   3       40.81       62.36      9.25 o 
   5  15   3        9.53        7.34      6.67 o 
  -7  16   3       79.89       88.85      8.43 o 
  -6  16   3        1.09       -2.29      3.39 o 
  -5  16   3        2.39        5.57      3.39 o 
  -4  16   3       12.39        9.24      4.40 o 
  -3  16   3       70.03       73.95      7.87 o 
  -2  16   3      179.90      155.62      7.32 o 
  -1  16   3      727.43      691.58     14.44 o 
   0  16   3      336.76      328.29     11.20 o 
   1  16   3      310.32      330.83     11.37 o 
   2  16   3       36.58       31.70      3.80 o 
   3  16   3        4.48        6.44      2.99 o 
   4  16   3        8.90        5.52      5.52 o 
   5  16   3       17.84       17.83      8.39 o 
  -7  17   3      214.82      241.45     12.63 o 
  -6  17   3       22.85       19.94      5.02 o 
  -5  17   3        5.65        3.45      3.05 o 
  -4  17   3       83.13       79.55      7.70 o 
  -3  17   3      166.50      165.57      9.99 o 
  -2  17   3        6.54        9.05      3.86 o 
  -1  17   3     1804.82     1817.92     25.19 o 
   0  17   3     1266.89     1252.91     17.42 o 
   1  17   3      245.60      252.62      8.74 o 
   2  17   3      169.28      158.52      7.20 o 
   3  17   3       20.05       19.54      3.93 o 
   4  17   3       35.78       29.57      7.76 o 
   5  17   3        2.51        3.64      6.27 o 
  -7  18   3        0.32        5.17      5.52 o 
  -6  18   3       74.37       69.71      7.48 o 
  -5  18   3       48.18       42.16      5.99 o 
  -4  18   3        5.12       12.30      3.63 o 
  -3  18   3       92.85      113.08      9.25 o 
  -2  18   3      135.62      108.55      8.77 o 
  -1  18   3      166.36      153.91     11.80 o 
   0  18   3      253.32      248.42     10.41 o 
   1  18   3        0.00        1.07      2.08 o 
   2  18   3        7.07        1.81      2.64 o 
   3  18   3      197.33      181.15      9.32 o 
   4  18   3        0.70       -3.67      5.19 o 
   5  18   3        2.35        8.39      6.67 o 
  -7  19   3        4.14        3.67      7.87 o 
  -6  19   3       92.24       92.08      8.43 o 
  -5  19   3       29.34       33.65      5.45 o 
  -4  19   3       22.67       22.40      6.29 o 
  -3  19   3      273.18      259.47     12.61 o 
  -2  19   3        1.44        2.66      3.08 o 
  -1  19   3        4.84        2.02      2.58 o 
   0  19   3      372.81      345.48     11.09 o 
   1  19   3      646.66      647.78     13.09 o 
   2  19   3       98.72       95.50      6.23 o 
   3  19   3       55.68       55.27      6.61 o 
   4  19   3       34.86       20.98      7.42 o 
   5  19   3       50.06       44.66     12.59 o 
  -7  20   3        1.73        3.67      6.82 o 
  -6  20   3        2.87        2.28      5.89 o 
  -5  20   3        1.72        2.00      3.53 o 
  -4  20   3       33.04       39.50      6.67 o 
  -3  20   3      100.04       88.65     14.16 o 
  -2  20   3       33.79       47.45      5.22 o 
  -1  20   3      436.06      390.56     12.01 o 
   0  20   3       37.32       39.20      4.84 o 
   1  20   3      306.64      293.68     12.61 o 
   2  20   3        6.46       13.63      3.67 o 
   3  20   3       13.23       13.94      4.77 o 
   4  20   3       14.36       13.63      8.39 o 
  -7  21   3       39.80       27.27     10.49 o 
  -6  21   3        6.99        2.62      4.32 o 
  -5  21   3      281.15      312.54     13.39 o 
  -4  21   3        7.56       11.01      5.19 o 
  -3  21   3       67.86       88.27     14.68 o 
  -2  21   3       88.09       73.19      8.16 o 
  -1  21   3       76.76       87.66      6.61 o 
   0  21   3       34.26       24.97      4.24 o 
   1  21   3        7.30       10.68      4.03 o 
   2  21   3       27.30       25.10      4.86 o 
   3  21   3        2.40        7.64      4.26 o 
   4  21   3       16.43       12.09      7.02 o 
  -6  22   3       14.46       11.95      4.77 o 
  -5  22   3       20.41       15.28      6.53 o 
  -4  22   3        5.86        1.77      4.78 o 
  -3  22   3       29.97       31.23      6.67 o 
  -2  22   3        6.39        9.44      4.78 o 
  -1  22   3     1059.94     1061.59     22.68 o 
   0  22   3       10.05        5.09      4.24 o 
   1  22   3      165.20      163.41      9.99 o 
   2  22   3      287.32      251.25     12.99 o 
   3  22   3       29.67       33.87      7.98 o 
   4  22   3       80.57       69.32     21.50 o 
  -6  23   3        3.56       18.58      5.38 o 
  -5  23   3       16.91       11.89      5.52 o 
  -4  23   3      188.02      195.79     12.96 o 
  -3  23   3      152.79      128.43     12.59 o 
  -2  23   3      152.72      142.81     10.73 o 
  -1  23   3       98.75      102.09      7.22 o 
   0  23   3      322.01      322.05     11.47 o 
   1  23   3      297.70      333.83     14.45 o 
   2  23   3       11.75       11.96      7.34 o 
   3  23   3        1.80        2.25      5.03 o 
   4  23   3       33.11       33.64      8.50 o 
  -6  24   3        9.52        7.92      6.07 o 
  -5  24   3       59.28       64.23      9.25 o 
  -4  24   3      131.22      145.32     11.80 o 
  -3  24   3      336.45      333.13     38.80 o 
  -2  24   3       62.08       64.90      8.50 o 
  -1  24   3       26.58       26.39      4.41 o 
   0  24   3        0.08       -1.73      2.91 o 
   1  24   3       24.44       21.50      5.93 o 
   2  24   3        5.12       10.79      5.77 o 
   3  24   3      257.18      271.63     16.11 o 
  -5  25   3        0.86       -0.56      4.72 o 
  -4  25   3        0.32        0.52      4.45 o 
  -3  25   3       14.17        4.44      4.78 o 
  -2  25   3       58.38       62.81      8.50 o 
  -1  25   3       25.72       38.29      6.67 o 
   0  25   3       28.66       30.90      5.16 o 
   1  25   3       16.34       16.50     10.49 o 
   2  25   3      129.84      149.00     20.98 o 
   3  25   3        3.73       19.48      6.79 o 
  -5  26   3        0.66        4.64      5.03 o 
  -4  26   3       34.26       35.66      8.06 o 
  -3  26   3       13.49       17.39      8.39 o 
  -2  26   3        4.96        5.24      5.52 o 
  -1  26   3       18.68       31.78      6.67 o 
   0  26   3        9.70       15.41      4.41 o 
   1  26   3       42.06       44.05      7.42 o 
   2  26   3       11.86        0.00      5.03 o 
   3  26   3       51.86       62.93     12.59 o 
  -4  27   3        0.74       -2.74      4.78 o 
  -3  27   3       69.37       72.84      9.99 o 
  -2  27   3       57.87       66.00      9.25 o 
  -1  27   3        8.50       10.57      4.78 o 
   0  27   3       12.33        8.49      4.15 o 
   1  27   3       61.62       72.29      8.50 o 
   2  27   3      106.83      107.27     11.80 o 
  -4  28   3       32.77       25.69      8.91 o 
  -3  28   3       26.94       33.09      7.76 o 
  -2  28   3       30.74       33.24      8.39 o 
  -1  28   3        4.27       -0.87      4.27 o 
   0  28   3        3.17        8.39      4.78 o 
   1  28   3        0.63        1.05      6.29 o 
   2  28   3       13.08       14.57      7.87 o 
  -3  29   3        2.72       -4.33      5.52 o 
  -2  29   3        8.16       14.80      8.39 o 
  -1  29   3        6.89       10.70      6.82 o 
   0  29   3       57.26       84.52     10.30 o 
   1  29   3        9.07       11.54      7.34 o 
  -2  30   3        6.83       11.32      7.02 o 
  -1  30   3        1.60       13.45      6.27 o 
   0  30   3        2.75       12.38      8.91 o 
  -8   0   4       26.60       20.98      8.39 o 
  -7   0   4       18.28       16.26      5.19 o 
  -6   0   4      167.46      165.14     17.30 o 
  -5   0   4      270.45      280.07     11.33 o 
  -4   0   4    10603.24    11216.09     83.97 o 
  -3   0   4     2323.74     2485.35     31.74 o 
  -2   0   4      579.66      588.83     13.29 o 
  -1   0   4      123.50      133.54      5.02 o 
   0   0   4        5.37        2.73      1.75 o 
   1   0   4      303.79      290.50     15.73 o 
   2   0   4     2282.46     2382.76     55.58 o 
   3   0   4      421.73      402.72     23.07 o 
   4   0   4      431.92      452.01     27.27 o 
   5   0   4        0.11       11.54      8.39 o 
   6   0   4       80.46       55.58     14.68 o 
  -8   1   4        0.01       -4.78      5.24 o 
  -7   1   4       46.39       43.04      5.63 o 
  -6   1   4        0.53        0.79      2.10 o 
  -5   1   4       20.02       23.44      2.99 o 
  -4   1   4      131.67      185.87     11.56 o 
  -3   1   4        7.91       10.93      1.84 o 
  -2   1   4      605.21      547.67     10.53 o 
  -1   1   4       19.99       16.00      1.75 o 
   0   1   4      826.33      890.56     11.13 o 
   1   1   4        3.91       -1.65      2.52 o 
   2   1   4       46.43       46.35      6.67 o 
   3   1   4      894.20      951.64     52.44 o 
   4   1   4       35.84       63.08      8.90 o 
   5   1   4       15.79       10.77      5.52 o 
   6   1   4        4.45        7.81      6.55 o 
  -9   2   4        0.15       11.54      8.39 o 
  -8   2   4       20.59        8.47      4.55 o 
  -7   2   4      119.49      133.52     18.12 o 
  -6   2   4      234.55      219.88      9.39 o 
  -5   2   4      431.08      460.92     10.15 o 
  -4   2   4      166.13      205.72      5.63 o 
  -3   2   4        7.05        1.99      1.23 o 
  -2   2   4       46.63       55.39      3.15 o 
  -1   2   4       28.92       38.20      2.79 o 
   0   2   4      146.46      197.64      4.83 o 
   1   2   4      405.80      351.83      9.76 o 
   2   2   4      406.22      388.36     15.19 o 
   3   2   4      565.88      547.98     19.28 o 
   4   2   4      203.21      191.38     13.63 o 
   5   2   4        5.18       -1.57      4.45 o 
   6   2   4      192.61      201.16     16.26 o 
  -9   3   4        4.94       13.63      8.39 o 
  -8   3   4       67.61       68.39      7.45 o 
  -7   3   4       15.63       21.63      4.85 o 
  -6   3   4       53.39       32.78      4.77 o 
  -5   3   4      139.51      132.53     12.45 o 
  -4   3   4      183.21      247.65      5.18 o 
  -3   3   4      147.98      167.22      4.97 o 
  -2   3   4      143.51      132.18      4.43 o 
  -1   3   4     1467.43     1295.48     23.54 o 
   0   3   4     2361.87     2252.61     16.82 o 
   1   3   4      187.78      186.58      5.75 o 
   2   3   4     2285.92     2301.28     47.72 o 
   3   3   4      173.13      172.59     12.06 o 
   4   3   4        4.43        0.52      4.45 o 
   5   3   4       29.70       13.90      6.29 o 
  -9   4   4        6.63        2.10      7.34 o 
  -8   4   4       20.41       17.37      6.54 o 
  -7   4   4        0.06        3.88      2.99 o 
  -6   4   4      386.19      396.64     20.32 o 
  -5   4   4      204.60      227.64      9.04 o 
  -4   4   4      275.04      326.38     11.50 o 
  -3   4   4      265.31      278.92      6.44 o 
  -2   4   4      420.79      403.52     10.08 o 
  -1   4   4      481.44      532.61      8.53 o 
   0   4   4     1696.78     1799.64     21.39 o 
   1   4   4      458.74      433.62      9.83 o 
   2   4   4      429.41      469.35     43.52 o 
   3   4   4      137.90      120.28     11.01 o 
   4   4   4       34.14       32.71      7.02 o 
   5   4   4        0.00        2.18      4.78 o 
  -9   5   4        3.55        1.67     10.49 o 
  -8   5   4        0.26       -4.13      2.75 o 
  -7   5   4       14.14        6.44      3.39 o 
  -6   5   4      532.89      537.46     15.11 o 
  -5   5   4       43.68       44.59      4.77 o 
  -4   5   4      100.24      108.30      5.01 o 
  -3   5   4      179.99      189.25      5.28 o 
  -2   5   4       46.92       47.07      3.63 o 
  -1   5   4     6746.95     6895.00     47.75 o 
   0   5   4     2572.81     2654.83     21.39 o 
   1   5   4       28.52       31.04      3.05 o 
   2   5   4      737.81      711.32     16.33 o 
   3   5   4        0.03       -0.12      3.28 o 
   4   5   4       70.28       72.47     12.59 o 
   5   5   4        3.15        2.50      4.78 o 
  -9   6   4       14.08       14.80      6.55 o 
  -8   6   4       21.93       16.35      7.76 o 
  -7   6   4       10.34        8.63      5.13 o 
  -6   6   4      453.71      436.36     13.66 o 
  -5   6   4      433.10      410.99     12.27 o 
  -4   6   4       14.40       12.43      2.45 o 
  -3   6   4       81.79       76.49      3.46 o 
  -2   6   4       31.08       24.94      4.15 o 
  -1   6   4     1234.87     1208.59     14.68 o 
   0   6   4      793.57      769.00      9.99 o 
   1   6   4     1199.26     1191.40     15.51 o 
   2   6   4      239.65      248.91     13.93 o 
   3   6   4       17.77       18.96      4.15 o 
   4   6   4      224.53      221.69     13.29 o 
   5   6   4        6.46        4.20      5.19 o 
  -9   7   4       12.13       24.54      7.31 o 
  -8   7   4       47.39       51.88     14.70 o 
  -7   7   4       25.63       32.16      6.26 o 
  -6   7   4       10.80        7.60      3.40 o 
  -5   7   4      471.61      487.60     13.51 o 
  -4   7   4       25.63       27.21      3.18 o 
  -3   7   4     1192.31     1193.98     14.98 o 
  -2   7   4     2220.08     2111.38     25.19 o 
  -1   7   4        3.25        1.46      1.61 o 
   0   7   4      276.91      329.93      6.49 o 
   1   7   4     1214.11     1137.02     15.32 o 
   2   7   4      395.99      399.51     12.17 o 
   3   7   4      255.06      250.73     14.57 o 
   4   7   4      181.16      190.77     10.69 o 
   5   7   4        7.49       10.19      5.76 o 
  -8   8   4        9.73        9.04      4.26 o 
  -7   8   4        5.52        9.71      4.38 o 
  -6   8   4        2.02        1.12      2.27 o 
  -5   8   4      194.08      179.36      8.48 o 
  -4   8   4       65.68       78.68      5.30 o 
  -3   8   4        2.15        0.35      1.37 o 
  -2   8   4     1218.82     1171.69     24.78 o 
  -1   8   4       51.26       34.29      2.54 o 
   0   8   4       51.79       57.67      3.04 o 
   1   8   4        0.16        0.56      2.26 o 
   2   8   4       33.14       36.64      4.77 o 
   3   8   4      486.52      435.84     16.91 o 
   4   8   4        2.51        6.29      4.70 o 
   5   8   4        2.80        7.82      8.27 o 
  -8   9   4       98.98      107.71      9.08 o 
  -7   9   4        3.13       -0.85      4.25 o 
  -6   9   4        1.19       -0.35      3.54 o 
  -5   9   4        3.36        3.15      2.58 o 
  -4   9   4       25.61       29.38      3.38 o 
  -3   9   4      265.31      237.32      8.26 o 
  -2   9   4     1530.62     1542.26     44.85 o 
  -1   9   4      253.33      292.01      6.49 o 
   0   9   4        4.47        6.00      1.52 o 
   1   9   4      352.53      314.76      8.20 o 
   2   9   4       82.72       73.46      5.99 o 
   3   9   4      102.29      121.42      7.97 o 
   4   9   4        0.02        0.00      3.96 o 
   5   9   4       37.47       26.22      8.16 o 
  -8  10   4        6.71        1.53      3.93 o 
  -7  10   4        0.34       -2.25      3.25 o 
  -6  10   4        1.54       -0.82      2.58 o 
  -5  10   4     1026.07     1042.78     20.98 o 
  -4  10   4      444.56      443.85     10.53 o 
  -3  10   4      100.05       97.96      5.83 o 
  -2  10   4     1229.46     1296.84     21.95 o 
  -1  10   4       20.97       21.76      3.19 o 
   0  10   4      447.44      443.66      8.71 o 
   1  10   4      299.52      306.91      8.16 o 
   2  10   4       80.08       68.30      5.78 o 
   3  10   4      199.33      198.11      9.88 o 
   4  10   4       31.58       33.15      5.99 o 
   5  10   4        2.47        4.63      6.27 o 
  -8  11   4       37.71       35.70      6.24 o 
  -7  11   4        0.04        3.46      4.87 o 
  -6  11   4       92.15       89.25      7.22 o 
  -5  11   4       94.65      104.33     13.71 o 
  -4  11   4      425.52      423.64     11.83 o 
  -3  11   4       19.84       18.40      3.39 o 
  -2  11   4      238.79      200.43     13.62 o 
  -1  11   4       19.28       12.50      2.42 o 
   0  11   4      218.17      241.55      6.51 o 
   1  11   4      300.70      305.97     12.11 o 
   2  11   4       58.46       59.41      5.63 o 
   3  11   4      366.50      369.57     13.08 o 
   4  11   4       30.57       30.66      6.05 o 
   5  11   4      229.84      244.98     18.35 o 
  -8  12   4        7.92       -1.69      3.63 o 
  -7  12   4        2.35        2.24      2.99 o 
  -6  12   4       44.26       35.69      5.38 o 
  -5  12   4      151.01      144.70      8.43 o 
  -4  12   4       43.84       42.40      4.55 o 
  -3  12   4      227.40      251.10      9.04 o 
  -2  12   4      317.15      295.53      9.27 o 
  -1  12   4       18.81       18.80      4.68 o 
   0  12   4        2.72        1.63      1.37 o 
   1  12   4      313.47      300.16      8.50 o 
   2  12   4        0.01        2.49      2.91 o 
   3  12   4       76.48       76.57      7.45 o 
   4  12   4      194.34      201.64     11.64 o 
   5  12   4        4.88        8.97      6.55 o 
  -8  13   4       28.36       29.26      6.24 o 
  -7  13   4       79.32       74.81      7.65 o 
  -6  13   4      162.84      184.70     10.00 o 
  -5  13   4       80.69       83.90      7.05 o 
  -4  13   4        0.29        0.28      1.91 o 
  -3  13   4       22.38       26.90      3.81 o 
  -2  13   4      550.43      510.92     15.04 o 
  -1  13   4      551.71      534.89     12.50 o 
   0  13   4        1.05        0.70      1.82 o 
   1  13   4        8.40       10.87      2.85 o 
   2  13   4      254.19      223.54     10.19 o 
   3  13   4       17.45       19.28      5.02 o 
   4  13   4       43.80       46.32     11.91 o 
   5  13   4      325.01      358.42     20.14 o 
  -8  14   4        0.01        1.35      5.12 o 
  -7  14   4        0.38       13.34      4.26 o 
  -6  14   4       26.62       17.50      4.61 o 
  -5  14   4       37.07       27.90      4.94 o 
  -4  14   4       58.75       58.25      5.83 o 
  -3  14   4      757.42      819.25     24.27 o 
  -2  14   4      297.54      302.13      9.84 o 
  -1  14   4       41.08       45.21      4.24 o 
   0  14   4        1.43       -0.35      1.82 o 
   1  14   4       76.13       79.48      5.01 o 
   2  14   4      197.49      177.29      9.58 o 
   3  14   4       63.89       47.86      6.13 o 
   4  14   4       21.22       23.39      7.31 o 
   5  14   4       19.89       14.63      9.96 o 
  -8  15   4       40.23       29.08      7.24 o 
  -7  15   4       65.47       49.26      6.79 o 
  -6  15   4       44.31       42.66      5.99 o 
  -5  15   4        0.79        4.09      2.39 o 
  -4  15   4      562.79      520.78     24.65 o 
  -3  15   4      534.68      537.53     14.70 o 
  -2  15   4       91.03       94.88      6.24 o 
  -1  15   4       74.16       71.18      5.45 o 
   0  15   4      141.08      159.96      7.05 o 
   1  15   4       33.13       29.20      3.72 o 
   2  15   4      461.09      429.28     13.85 o 
   3  15   4      108.99       95.39      8.17 o 
   4  15   4      125.44      127.82     15.73 o 
  -8  16   4       19.87       13.46      6.19 o 
  -7  16   4        9.25        7.22      3.52 o 
  -6  16   4        0.28       -2.56      3.60 o 
  -5  16   4       29.76       38.43      7.01 o 
  -4  16   4      110.06      105.92      9.25 o 
  -3  16   4       45.18       43.69      7.25 o 
  -2  16   4     1131.76     1076.22     28.13 o 
  -1  16   4     1514.32     1539.43     23.60 o 
   0  16   4     1026.53      959.22     17.94 o 
   1  16   4       39.40       26.49      4.39 o 
   2  16   4       79.28       87.40      5.85 o 
   3  16   4      386.03      409.81     14.68 o 
   4  16   4       17.98       28.32      8.16 o 
  -7  17   4        7.77       -1.30      5.50 o 
  -6  17   4        1.45        1.12      3.53 o 
  -5  17   4       14.01       11.81      4.26 o 
  -4  17   4       12.43        9.79      4.27 o 
  -3  17   4      210.27      192.37      8.58 o 
  -2  17   4      186.43      207.14      8.87 o 
  -1  17   4      571.81      541.07     13.93 o 
   0  17   4      115.00      121.84      7.00 o 
   1  17   4       31.64       38.90      5.18 o 
   2  17   4        2.02        9.24      3.26 o 
   3  17   4      107.69      112.76      9.04 o 
   4  17   4       21.15       28.22      8.06 o 
  -7  18   4       22.30       25.90      6.13 o 
  -6  18   4        6.15        7.03      4.62 o 
  -5  18   4       17.43       14.66     12.59 o 
  -4  18   4      481.22      485.15     23.60 o 
  -3  18   4      521.22      525.87     14.27 o 
  -2  18   4       75.24       79.92      8.21 o 
  -1  18   4        7.52        8.26      3.74 o 
   0  18   4      339.32      345.72     11.09 o 
   1  18   4       37.74       30.34      4.89 o 
   2  18   4       51.30       92.84      8.78 o 
   3  18   4      161.84      151.36     11.54 o 
   4  18   4        0.77       -1.05      5.79 o 
  -7  19   4      131.57      117.07     10.05 o 
  -6  19   4       51.60       45.72      6.85 o 
  -5  19   4       77.96       75.52      9.96 o 
  -4  19   4       15.60       11.01      5.19 o 
  -3  19   4      189.28      213.27      9.65 o 
  -2  19   4        5.62        6.99      3.63 o 
  -1  19   4      478.79      512.57     16.25 o 
   0  19   4      372.49      372.18     12.11 o 
   1  19   4       29.21       29.18      4.98 o 
   2  19   4        0.50       -0.45      3.39 o 
   3  19   4       10.94       11.54      9.44 o 
   4  19   4        0.39        2.32      7.02 o 
  -7  20   4       18.19       18.51      6.34 o 
  -6  20   4       30.16       41.76      6.72 o 
  -5  20   4       52.20       54.65      8.50 o 
  -4  20   4        8.66        3.67      4.45 o 
  -3  20   4       16.09       14.87      4.65 o 
  -2  20   4      668.89      698.85     16.87 o 
  -1  20   4       33.40       28.03      4.41 o 
   0  20   4        8.37        0.00      3.49 o 
   1  20   4      376.81      360.59     12.87 o 
   2  20   4       33.65       44.78      6.32 o 
   3  20   4       69.23       47.19     13.63 o 
   4  20   4       14.32       10.99      7.76 o 
  -6  21   4        6.54        2.31      4.32 o 
  -5  21   4        2.59        3.71      4.78 o 
  -4  21   4        6.94        5.97      4.78 o 
  -3  21   4      255.25      277.90     17.30 o 
  -2  21   4       29.33       26.32      4.84 o 
  -1  21   4      466.09      493.52     25.85 o 
   0  21   4        7.10        6.29      4.45 o 
   1  21   4        0.70        8.27      4.23 o 
   2  21   4       26.76       22.74      5.18 o 
   3  21   4      103.39      116.41     18.88 o 
  -6  22   4       22.96       33.04      8.16 o 
  -5  22   4       75.50       94.52     10.38 o 
  -4  22   4       24.53       20.98      6.67 o 
  -3  22   4       71.95       57.19      9.44 o 
  -2  22   4      128.17      146.49     11.20 o 
  -1  22   4       15.68       12.40      4.90 o 
   0  22   4      274.47      339.22     16.26 o 
   1  22   4       73.93       95.58      7.68 o 
   2  22   4       29.32       19.41      5.18 o 
   3  22   4        0.06        5.24      9.44 o 
  -6  23   4        5.31       -1.53      8.91 o 
  -5  23   4        3.41        9.31      5.79 o 
  -4  23   4       79.95       74.20      9.56 o 
  -3  23   4        0.57        7.04      5.77 o 
  -2  23   4        0.64       -1.05      2.91 o 
  -1  23   4       70.38       81.57      6.98 o 
   0  23   4        0.58       -3.53      5.24 o 
   1  23   4       10.47        9.15      4.15 o 
   2  23   4       16.27       19.93     13.11 o 
   3  23   4       58.32       79.71     16.78 o 
  -6  24   4        2.67        9.62      6.01 o 
  -5  24   4        2.93        7.59      6.27 o 
  -4  24   4       18.95       28.81      7.02 o 
  -3  24   4       65.61       81.93      9.56 o 
  -2  24   4       19.63       25.97      5.02 o 
  -1  24   4       28.05       35.89      5.63 o 
   0  24   4       76.54       83.54      8.90 o 
   1  24   4        4.57        1.66      4.00 o 
   2  24   4        8.39        3.60      5.03 o 
  -5  25   4        0.06       -2.43      6.82 o 
  -4  25   4       44.10       41.89      8.50 o 
  -3  25   4      170.59      138.07     34.08 o 
  -2  25   4      121.64      139.44      9.20 o 
  -1  25   4      209.38      263.13     11.70 o 
   0  25   4       30.29       42.64      7.42 o 
   1  25   4       55.24       57.54      7.22 o 
   2  25   4        7.79        5.17      6.82 o 
  -5  26   4       14.21       11.65      7.02 o 
  -4  26   4       28.65       31.26      8.06 o 
  -3  26   4       59.51       66.23      9.56 o 
  -2  26   4        0.66        2.36      4.27 o 
  -1  26   4        1.38       11.19      4.24 o 
   0  26   4       51.91       46.82      7.42 o 
   1  26   4      114.03      114.30      9.33 o 
  -4  27   4       27.34       37.55      8.81 o 
  -3  27   4        0.25       -4.20      7.34 o 
  -2  27   4        0.61        1.29      4.78 o 
  -1  27   4       20.02       19.07      4.77 o 
   0  27   4       52.31       81.82      9.64 o 
   1  27   4       50.48       61.96      7.75 o 
  -4  28   4        2.27        8.39     10.49 o 
  -3  28   4       23.41       44.86      9.25 o 
  -2  28   4       72.39       91.66     10.73 o 
  -1  28   4       23.12       20.57      6.09 o 
   0  28   4        4.42        0.79      4.27 o 
  -3  29   4       38.37       38.80     13.63 o 
  -2  29   4        1.55       -1.21      5.24 o 
  -1  29   4       69.72      105.49     17.83 o 
  -9   1   5        4.63        2.58      7.34 o 
  -8   1   5        0.26        1.81      4.03 o 
  -7   1   5       20.02       18.21     11.54 o 
  -6   1   5       17.77       27.38      6.67 o 
  -5   1   5       54.36       61.03      4.24 o 
  -4   1   5      651.24      668.54     11.17 o 
  -3   1   5     1438.82     1369.85     17.09 o 
  -2   1   5        0.29        3.27      2.32 o 
  -1   1   5      431.74      431.06      7.76 o 
   0   1   5       82.23       84.46      4.58 o 
   1   1   5     1619.68     1588.63     30.77 o 
   2   1   5       64.30       65.55      8.16 o 
   3   1   5       11.29        7.34      5.19 o 
   4   1   5        3.51        6.29      5.19 o 
   5   1   5       40.43       56.79     18.88 o 
  -9   2   5        0.30        4.20      4.78 o 
  -8   2   5        0.68        5.77      4.45 o 
  -7   2   5       62.16       49.36     18.35 o 
  -6   2   5     1915.72     2007.53     40.05 o 
  -5   2   5      150.21      164.56     10.44 o 
  -4   2   5      141.53      153.52      9.54 o 
  -3   2   5      800.76      860.78     12.91 o 
  -2   2   5      104.34      109.09      3.97 o 
  -1   2   5      248.08      236.79      5.76 o 
   0   2   5       19.30       21.61      2.75 o 
   1   2   5      670.67      658.75     19.28 o 
   2   2   5       61.51       50.81      7.02 o 
   3   2   5       93.79       95.25     17.30 o 
   4   2   5       36.92       39.10      9.44 o 
   5   2   5        9.25       15.40      7.02 o 
  -9   3   5        9.39       11.96      5.52 o 
  -8   3   5        5.02        4.20      4.45 o 
  -7   3   5       19.26       15.73      5.19 o 
  -6   3   5      668.27      680.87     24.77 o 
  -5   3   5       78.14       84.29      4.72 o 
  -4   3   5       44.43       52.44      4.24 o 
  -3   3   5      506.70      481.16      9.52 o 
  -2   3   5      609.40      608.56      9.13 o 
  -1   3   5     1442.46     1383.63     14.80 o 
   0   3   5       34.21       38.09      3.18 o 
   1   3   5      475.96      468.69     16.29 o 
   2   3   5      225.32      223.07     27.79 o 
   3   3   5      356.38      340.31     23.07 o 
   4   3   5        0.47        6.82      5.19 o 
   5   3   5        0.12        7.77      9.44 o 
  -9   4   5        1.97        3.07      4.78 o 
  -8   4   5        0.77        1.14      4.03 o 
  -7   4   5       14.25       12.40      5.23 o 
  -6   4   5      435.06      445.57     18.57 o 
  -5   4   5        4.17        3.18      2.00 o 
  -4   4   5        0.28       -0.31      2.16 o 
  -3   4   5       52.22       54.89      3.63 o 
  -2   4   5      505.82      549.94     12.11 o 
  -1   4   5        5.29        4.43      1.69 o 
   0   4   5        1.41        3.57      1.59 o 
   1   4   5     1306.57     1223.29     21.52 o 
   2   4   5      330.42      309.56     24.65 o 
   3   4   5      568.77      559.33     20.72 o 
   4   4   5       20.79       25.58     13.11 o 
   5   4   5      199.90      197.22     15.57 o 
  -9   5   5        0.75       -5.53      4.03 o 
  -8   5   5       12.78       29.26     13.11 o 
  -7   5   5       62.53       92.29      7.65 o 
  -6   5   5      259.42      282.63     11.22 o 
  -5   5   5       21.07       23.48      3.15 o 
  -4   5   5       75.67       63.18      5.22 o 
  -3   5   5        4.94        5.16      1.92 o 
  -2   5   5      624.21      568.70     12.72 o 
  -1   5   5      110.05      145.95      4.59 o 
   0   5   5      210.99      213.96      6.44 o 
   1   5   5      142.66      148.40      9.64 o 
   2   5   5       28.06       18.33      4.41 o 
   3   5   5       23.27       27.43      5.22 o 
   4   5   5      220.68      236.86     12.30 o 
   5   5   5       59.17       71.08      9.04 o 
  -9   6   5        0.86        4.52      4.78 o 
  -8   6   5        0.68       -3.51      4.29 o 
  -7   6   5       32.24       25.10      5.07 o 
  -6   6   5      161.84      143.10     14.97 o 
  -5   6   5        0.14       -0.92      1.84 o 
  -4   6   5        4.00        3.63      2.78 o 
  -3   6   5      115.28      128.96      5.11 o 
  -2   6   5      120.75      125.41      6.05 o 
  -1   6   5       31.61       28.81      2.50 o 
   0   6   5       13.24       21.16      2.64 o 
   1   6   5     1228.86     1127.58     21.12 o 
   2   6   5       51.16       57.55      8.19 o 
   3   6   5      162.38      180.39     21.01 o 
   4   6   5      113.97      120.63     17.56 o 
   5   6   5       59.89       67.81     10.30 o 
  -9   7   5        0.55        8.39      5.03 o 
  -8   7   5       20.70       12.87      7.35 o 
  -7   7   5        4.04       -2.47      3.19 o 
  -6   7   5        3.26        2.85      7.24 o 
  -5   7   5      174.95      177.33      7.01 o 
  -4   7   5       17.11       19.31      3.53 o 
  -3   7   5      507.16      530.01     10.09 o 
  -2   7   5     2389.27     2451.72     48.26 o 
  -1   7   5       76.51       87.49      6.32 o 
   0   7   5      249.66      245.54      7.20 o 
   1   7   5      183.70      171.78     12.80 o 
   2   7   5      394.57      355.48     12.69 o 
   3   7   5        6.07       11.45      5.46 o 
   4   7   5      158.67      174.06     11.03 o 
   5   7   5       16.05       16.78     11.54 o 
  -8   8   5       60.71       67.80      7.87 o 
  -7   8   5       26.93       29.34      5.63 o 
  -6   8   5       78.39       83.25      7.05 o 
  -5   8   5      163.16      162.64      7.01 o 
  -4   8   5      242.77      249.84      9.26 o 
  -3   8   5       25.96       30.87      3.15 o 
  -2   8   5      419.78      451.39     14.98 o 
  -1   8   5       38.04       42.75      3.93 o 
   0   8   5      201.47      220.72      6.96 o 
   1   8   5      595.45      607.28     15.04 o 
   2   8   5      219.56      223.90     10.26 o 
   3   8   5      183.50      175.39     10.08 o 
   4   8   5        3.10       11.95      4.94 o 
  -8   9   5        0.16       -3.47      4.03 o 
  -7   9   5       43.40       47.15      6.61 o 
  -6   9   5       22.43       15.09      4.11 o 
  -5   9   5       73.40       80.37      6.32 o 
  -4   9   5       71.57       61.96      5.38 o 
  -3   9   5        2.34        0.32      3.04 o 
  -2   9   5      965.78      980.94     18.95 o 
  -1   9   5      688.67      687.87     13.85 o 
   0   9   5        8.56        7.91      3.82 o 
   1   9   5      370.84      345.14     11.83 o 
   2   9   5      114.40      130.60      8.43 o 
   3   9   5        2.65        5.61      3.81 o 
   4   9   5      117.88      114.43      9.44 o 
  -8  10   5        1.82        5.78      4.26 o 
  -7  10   5        0.00       -2.42      2.78 o 
  -6  10   5       12.58       10.91      3.63 o 
  -5  10   5      393.84      373.89     11.88 o 
  -4  10   5      345.86      305.77     10.61 o 
  -3  10   5       53.14       64.80      5.22 o 
  -2  10   5       17.55       26.56      3.26 o 
  -1  10   5      153.87      142.79      9.93 o 
   0  10   5      279.37      268.49      9.72 o 
   1  10   5       96.05       98.67      8.63 o 
   2  10   5      287.69      276.77     11.64 o 
   3  10   5       44.48       30.84      5.83 o 
   4  10   5        1.47        1.36      4.32 o 
  -8  11   5       30.65       36.78      6.44 o 
  -7  11   5       42.30       47.50      9.82 o 
  -6  11   5        0.15        4.59      2.91 o 
  -5  11   5       95.75       90.76      7.28 o 
  -4  11   5      201.54      182.25      8.62 o 
  -3  11   5       23.18       26.02      4.15 o 
  -2  11   5      628.29      610.18     14.04 o 
  -1  11   5      808.19      774.82     15.28 o 
   0  11   5      316.42      313.21     10.47 o 
   1  11   5      184.54      184.69      9.04 o 
   2  11   5       13.58       22.61      6.04 o 
   3  11   5        3.26        0.20      3.53 o 
   4  11   5       47.07       39.42     10.77 o 
  -8  12   5       24.75       23.84      5.45 o 
  -7  12   5      108.42       82.55      7.82 o 
  -6  12   5      120.05      121.19      8.62 o 
  -5  12   5      248.78      274.71     21.50 o 
  -4  12   5       82.09       85.40      6.61 o 
  -3  12   5      598.46      596.37     14.62 o 
  -2  12   5     1029.52     1022.26     22.31 o 
  -1  12   5       45.56       46.07      5.67 o 
   0  12   5      755.41      741.36     23.70 o 
   1  12   5       42.76       20.14      5.52 o 
   2  12   5        0.16        3.50      3.63 o 
   3  12   5        0.12        0.32      6.60 o 
   4  12   5        2.91        8.02      5.38 o 
  -8  13   5        2.14       -1.05      3.93 o 
  -7  13   5       52.51       48.03      6.85 o 
  -6  13   5        8.10        7.44      3.53 o 
  -5  13   5       30.21       25.86      5.79 o 
  -4  13   5       15.94       13.72      3.63 o 
  -3  13   5      173.75      170.88      8.17 o 
  -2  13   5      433.55      437.93     14.20 o 
  -1  13   5        7.59        8.59      2.91 o 
   0  13   5       19.83       19.15      3.80 o 
   1  13   5      208.98      192.44     19.40 o 
   2  13   5       78.72       69.82      6.85 o 
   3  13   5       33.86       21.67      7.33 o 
   4  13   5       14.78       14.85      6.22 o 
  -8  14   5        0.05        5.24      3.93 o 
  -7  14   5       97.81      104.17      8.78 o 
  -6  14   5       12.23       15.73      4.61 o 
  -5  14   5       25.67       21.23      6.29 o 
  -4  14   5       86.23       79.59      5.54 o 
  -3  14   5       49.13       53.33      5.22 o 
  -2  14   5      715.88      704.15     33.76 o 
  -1  14   5      470.92      475.02     12.91 o 
   0  14   5      397.17      428.08     12.94 o 
   1  14   5       46.03       54.23      7.76 o 
   2  14   5       83.84       56.70     13.63 o 
   3  14   5        0.07        4.51      4.15 o 
   4  14   5        1.74        6.58      5.63 o 
  -8  15   5        7.90        2.60      9.52 o 
  -7  15   5        2.99       -0.61      3.31 o 
  -6  15   5       26.53       11.06      3.93 o 
  -5  15   5        8.10        3.41      4.27 o 
  -4  15   5       20.58       20.23      4.38 o 
  -3  15   5       94.98      105.05      6.96 o 
  -2  15   5       26.85       25.41      7.61 o 
  -1  15   5       15.03       19.66      4.39 o 
   0  15   5       42.70       41.19      5.07 o 
   1  15   5       40.80       30.68      6.67 o 
   2  15   5      247.73      267.34     41.43 o 
   3  15   5      172.70      162.70     18.88 o 
   4  15   5       68.34       57.56     10.49 o 
  -7  16   5        0.60       -2.66      5.08 o 
  -6  16   5        0.28       -3.73      3.57 o 
  -5  16   5       17.70       17.30      5.93 o 
  -4  16   5        3.71       -0.70      2.34 o 
  -3  16   5      277.89      271.71     18.56 o 
  -2  16   5       10.97        7.80      3.39 o 
  -1  16   5      196.80      218.10      9.27 o 
   0  16   5        0.04       -0.26      6.24 o 
   1  16   5       15.22        4.20      4.45 o 
   2  16   5        4.40       10.98      8.39 o 
   3  16   5        8.85        0.52      5.93 o 
  -7  17   5        6.25        5.31      4.71 o 
  -6  17   5        1.11       -3.36      8.91 o 
  -5  17   5        0.04        1.57      4.45 o 
  -4  17   5        2.40        3.46      2.91 o 
  -3  17   5      419.27      420.86     13.23 o 
  -2  17   5      813.92      834.04     18.32 o 
  -1  17   5      215.15      224.35     12.34 o 
   0  17   5      419.28      406.20     18.88 o 
   1  17   5        1.43       -1.65      3.11 o 
   2  17   5      227.58      292.29     16.57 o 
   3  17   5       32.26       29.46      8.16 o 
  -7  18   5        9.71        0.88      4.66 o 
  -6  18   5        9.39        3.08      5.52 o 
  -5  18   5        9.24       17.83      5.93 o 
  -4  18   5       11.07        9.50      3.69 o 
  -3  18   5      345.38      377.12     12.79 o 
  -2  18   5       64.33       66.32      8.71 o 
  -1  18   5        0.98        7.28      3.69 o 
   0  18   5       26.97       37.33      6.27 o 
   1  18   5      177.33      161.12     11.77 o 
   2  18   5        5.20        9.01      6.27 o 
   3  18   5        0.20       -0.85     11.01 o 
  -7  19   5        7.19        6.80      4.65 o 
  -6  19   5       13.18       16.31      6.55 o 
  -5  19   5        3.46        2.62      4.45 o 
  -4  19   5        0.01        1.29      3.76 o 
  -3  19   5       35.12       39.88      6.68 o 
  -2  19   5      156.48      121.87      8.26 o 
  -1  19   5       75.40       74.64      8.69 o 
   0  19   5      262.80      280.89     13.70 o 
   1  19   5        4.33        5.24      4.45 o 
   2  19   5      161.75      155.40     15.73 o 
   3  19   5        1.16        2.71      6.27 o 
  -7  20   5        9.81       14.99      6.27 o 
  -6  20   5      104.78      107.91     11.54 o 
  -5  20   5      142.60      123.43     11.48 o 
  -4  20   5        0.35        1.77      4.78 o 
  -3  20   5      224.39      223.06     16.24 o 
  -2  20   5       56.16       47.25      5.99 o 
  -1  20   5        0.22       -5.51      3.67 o 
   0  20   5        1.32        4.81      4.27 o 
   1  20   5      140.49      167.62     18.83 o 
   2  20   5        0.69        1.54      6.27 o 
   3  20   5       47.63       41.95     13.63 o 
  -6  21   5        5.32        5.05      5.79 o 
  -5  21   5       75.94       89.38     24.12 o 
  -4  21   5        0.82        5.99      5.77 o 
  -3  21   5      245.06      234.65     10.87 o 
  -2  21   5        5.30        8.50      4.15 o 
  -1  21   5       10.93       18.88      5.93 o 
   0  21   5        0.85        1.75      4.27 o 
   1  21   5       25.67       18.93      4.96 o 
   2  21   5      127.42      130.93     12.96 o 
  -6  22   5        1.29       -1.05      5.19 o 
  -5  22   5       22.27       23.96      7.31 o 
  -4  22   5      104.79      103.38     11.48 o 
  -3  22   5      135.75      137.61      9.20 o 
  -2  22   5        9.83        7.52      3.93 o 
  -1  22   5       14.76       17.27      5.52 o 
   0  22   5      328.35      310.30     14.83 o 
   1  22   5       81.43       98.31      9.71 o 
   2  22   5       44.27       16.40      9.96 o 
  -6  23   5        8.16        4.14      7.02 o 
  -5  23   5       79.49       75.01     10.38 o 
  -4  23   5       65.51       58.64     16.26 o 
  -3  23   5        7.77        8.42      5.68 o 
  -2  23   5        6.54       12.04      5.80 o 
  -1  23   5      128.55      155.08     11.48 o 
   0  23   5        2.68       -5.51      3.67 o 
   1  23   5        8.87        4.20      6.18 o 
   2  23   5        1.05       13.21      7.31 o 
  -5  24   5       72.31       69.18     10.73 o 
  -4  24   5       44.97       46.44     12.59 o 
  -3  24   5       16.97        7.42      4.26 o 
  -2  24   5      103.00      111.24      8.58 o 
  -1  24   5       10.37       17.52      6.27 o 
   0  24   5        1.32       -3.99      4.20 o 
   1  24   5       76.48       81.59      8.48 o 
  -5  25   5        6.94        6.46      8.91 o 
  -4  25   5        3.23       -3.57      6.29 o 
  -3  25   5       66.88       72.58      9.56 o 
  -2  25   5        6.17        9.66      4.64 o 
  -1  25   5       35.46       38.28      7.76 o 
   0  25   5        1.28        5.24      4.78 o 
   1  25   5       10.59        9.13      5.26 o 
  -4  26   5        0.30       -1.05      5.93 o 
  -3  26   5       19.11       34.14      7.76 o 
  -2  26   5       58.69       78.33      7.75 o 
  -1  26   5       11.08        8.84      5.03 o 
   0  26   5       51.53       63.63     14.16 o 
  -3  27   5       37.12       38.61      8.50 o 
  -2  27   5        1.85        5.15      4.54 o 
  -1  27   5        3.24        0.79     11.01 o 
  -9   0   6       13.05       13.63      9.44 o 
  -8   0   6       85.17       54.54     12.59 o 
  -7   0   6       41.98       29.37      9.44 o 
  -6   0   6      627.26      641.84     31.46 o 
  -5   0   6      209.43      246.46     18.88 o 
  -4   0   6       22.96       17.34      4.72 o 
  -3   0   6       94.42      107.78      7.76 o 
  -2   0   6        3.44        3.44      2.65 o 
  -1   0   6      349.60      326.67     10.50 o 
   0   0   6     4424.72     4378.53     81.80 o 
   1   0   6     2252.99     2308.30     57.68 o 
   2   0   6      142.25      170.95     17.83 o 
   3   0   6      101.21      126.90     16.78 o 
   4   0   6       29.18       27.27     11.54 o 
  -9   1   6        9.85        3.57      5.77 o 
  -8   1   6        5.85        8.07      4.78 o 
  -7   1   6       26.21       14.53      8.39 o 
  -6   1   6       16.37       16.91      7.34 o 
  -5   1   6       84.13      102.58      9.64 o 
  -4   1   6      157.50      154.36      6.03 o 
  -3   1   6        0.02        1.47      2.00 o 
  -2   1   6      548.99      567.13     10.03 o 
  -1   1   6       86.83       75.91      4.19 o 
   0   1   6        3.90       31.02     10.49 o 
   1   1   6      498.37      526.74     20.45 o 
   2   1   6      112.61      147.10     35.13 o 
   3   1   6       87.96      114.80     11.48 o 
   4   1   6       14.01       25.67      7.76 o 
  -9   2   6       17.55       29.17      8.06 o 
  -8   2   6      130.45      124.47     12.22 o 
  -7   2   6        2.10        2.10      3.71 o 
  -6   2   6        1.49        0.00      3.71 o 
  -5   2   6       25.06       28.50      7.46 o 
  -4   2   6        0.99        0.52      2.32 o 
  -3   2   6      177.52      200.14      6.85 o 
  -2   2   6      128.71      136.38      5.24 o 
  -1   2   6       76.71       69.78      4.34 o 
   0   2   6      142.62      128.45      7.87 o 
   1   2   6      229.02      228.78     15.61 o 
   2   2   6      463.87      446.02     18.54 o 
   3   2   6      227.75      245.43     15.57 o 
   4   2   6      102.25      121.09     12.61 o 
  -9   3   6        0.01       -3.15     12.59 o 
  -8   3   6        2.15       -0.40      4.78 o 
  -7   3   6        1.53        1.57      3.71 o 
  -6   3   6        4.89        1.14      4.03 o 
  -5   3   6        7.54        2.75      2.68 o 
  -4   3   6        4.12        1.55      2.20 o 
  -3   3   6        1.79        2.16      2.45 o 
  -2   3   6      392.66      346.30      7.99 o 
  -1   3   6      105.76      115.72      6.17 o 
   0   3   6      763.80      762.45     16.89 o 
   1   3   6        1.02       -2.59      2.99 o 
   2   3   6       30.30       53.47      6.44 o 
   3   3   6       12.01       20.86      7.02 o 
   4   3   6       89.03       86.28     11.48 o 
  -9   4   6        0.07       -3.81      6.29 o 
  -8   4   6      129.83      111.49     12.06 o 
  -7   4   6       54.63       63.93      8.91 o 
  -6   4   6       54.93       66.17      8.50 o 
  -5   4   6        1.26        1.77      2.78 o 
  -4   4   6      102.22      112.13     11.88 o 
  -3   4   6       99.07      124.82      5.94 o 
  -2   4   6      329.27      310.90      7.68 o 
  -1   4   6      491.55      481.76     12.34 o 
   0   4   6      405.71      416.67     12.44 o 
   1   4   6        9.79       15.45      4.61 o 
   2   4   6        8.95        6.49      4.15 o 
   3   4   6       33.98       36.99      6.32 o 
   4   4   6      125.84      147.18     11.29 o 
  -8   5   6      269.99      253.80     23.07 o 
  -7   5   6        0.03       -3.96      7.34 o 
  -6   5   6       52.48       44.58      7.42 o 
  -5   5   6        2.46        0.92      2.68 o 
  -4   5   6      151.99      138.49      7.55 o 
  -3   5   6      315.84      313.43     10.18 o 
  -2   5   6      749.79      768.80     15.94 o 
  -1   5   6      688.94      638.83     14.62 o 
   0   5   6      151.67      165.23      8.43 o 
   1   5   6      303.19      304.27     12.82 o 
   2   5   6       11.06       18.18      4.84 o 
   3   5   6        2.78        6.65      4.86 o 
   4   5   6        0.01        3.23      5.56 o 
  -8   6   6       89.96       75.58     15.73 o 
  -7   6   6      115.37      126.48     28.84 o 
  -6   6   6       31.94       36.82      6.79 o 
  -5   6   6        4.66       15.56      6.88 o 
  -4   6   6       16.16       17.50      4.00 o 
  -3   6   6      744.50      704.95     13.14 o 
  -2   6   6        5.04        5.16      3.19 o 
  -1   6   6      218.04      218.69      8.48 o 
   0   6   6      365.22      370.43     19.93 o 
   1   6   6        4.50        7.45      3.81 o 
   2   6   6       53.15       47.91      6.24 o 
   3   6   6       17.07       15.18      5.81 o 
   4   6   6        2.08       -3.72      4.61 o 
  -8   7   6        7.30        8.54      5.03 o 
  -7   7   6      221.53      214.58     39.33 o 
  -6   7   6      118.39      119.04     29.37 o 
  -5   7   6       12.42       18.01      4.15 o 
  -4   7   6      459.64      424.74     18.05 o 
  -3   7   6       10.77       11.11      2.93 o 
  -2   7   6        8.12        4.93      3.39 o 
  -1   7   6      177.61      172.14      8.01 o 
   0   7   6      169.80      135.66     10.30 o 
   1   7   6       14.98       18.65      5.74 o 
   2   7   6       73.66       83.59     15.50 o 
   3   7   6       28.89       37.89      6.61 o 
   4   7   6        0.96        6.14      5.40 o 
  -8   8   6        5.74       -0.09      4.27 o 
  -7   8   6       31.75       31.11      6.27 o 
  -6   8   6       21.50       15.94      5.24 o 
  -5   8   6      180.01      196.87      9.10 o 
  -4   8   6        0.02        1.20      3.05 o 
  -3   8   6        6.69        7.65      2.72 o 
  -2   8   6       23.04       20.15      3.81 o 
  -1   8   6        5.50        3.90      2.58 o 
   0   8   6      432.23      391.71     16.31 o 
   1   8   6        0.10        3.06      4.27 o 
   2   8   6        4.48       -1.60      3.84 o 
   3   8   6       59.54       65.25      8.06 o 
  -8   9   6        1.08       -6.04      4.03 o 
  -7   9   6       85.79       89.39      8.26 o 
  -6   9   6       37.16       34.53      9.44 o 
  -5   9   6      136.05      130.44      8.17 o 
  -4   9   6     1180.14     1202.48     22.02 o 
  -3   9   6        2.41        3.50      3.03 o 
  -2   9   6       53.95       48.78      4.84 o 
  -1   9   6      125.48      127.97      7.40 o 
   0   9   6       88.13       90.20      8.90 o 
   1   9   6       38.83       53.61     12.06 o 
   2   9   6       37.21       63.49      8.90 o 
   3   9   6        6.81        9.39      4.94 o 
  -8  10   6        6.29       -1.21      4.78 o 
  -7  10   6       59.06       63.43      7.45 o 
  -6  10   6        4.95        5.77      6.82 o 
  -5  10   6        1.68        5.39      3.05 o 
  -4  10   6      399.40      420.13     12.96 o 
  -3  10   6      183.42      177.90      8.62 o 
  -2  10   6      158.50      164.66      8.41 o 
  -1  10   6       41.21       42.18      6.23 o 
   0  10   6       83.08       63.78     10.49 o 
   1  10   6       52.73       43.69      7.31 o 
   2  10   6       89.09       96.90     10.73 o 
   3  10   6      110.11      116.05      9.80 o 
  -8  11   6        2.66        1.26      3.81 o 
  -7  11   6        8.57       -0.98      4.22 o 
  -6  11   6      124.07      132.55     11.48 o 
  -5  11   6       12.13        9.73      3.34 o 
  -4  11   6       58.54       58.57      8.69 o 
  -3  11   6       95.17      101.73     12.36 o 
  -2  11   6        6.72        8.20      5.23 o 
  -1  11   6      292.71      285.52     10.61 o 
   0  11   6       58.82       56.51      7.76 o 
   1  11   6      252.49      246.58     14.45 o 
   2  11   6      202.84      176.95     13.29 o 
   3  11   6      197.05      177.21     14.45 o 
  -8  12   6        6.08       11.41      5.71 o 
  -7  12   6       24.74       26.09      6.27 o 
  -6  12   6       41.63       41.57     16.26 o 
  -5  12   6      193.50      218.93     10.02 o 
  -4  12   6      498.56      486.38     14.34 o 
  -3  12   6       41.36       30.45      4.25 o 
  -2  12   6       13.34        7.34      2.75 o 
  -1  12   6       65.41       71.56      7.31 o 
   0  12   6      109.61       92.82      9.64 o 
   1  12   6       18.39       12.59      5.19 o 
   2  12   6      162.84      143.04     12.96 o 
   3  12   6       96.19       91.55     11.48 o 
  -8  13   6        5.98        1.41      9.55 o 
  -7  13   6       10.63        0.42      3.49 o 
  -6  13   6        7.48        6.29      4.27 o 
  -5  13   6        0.47        3.08      3.26 o 
  -4  13   6      517.95      492.14     14.18 o 
  -3  13   6      673.73      698.47     17.31 o 
  -2  13   6       13.99       16.04      3.69 o 
  -1  13   6      203.70      224.89     11.80 o 
   0  13   6        2.27        1.05      4.45 o 
   1  13   6      185.36      212.06     14.45 o 
   2  13   6      112.46      107.86     11.48 o 
   3  13   6      267.57      301.38     27.27 o 
  -8  14   6        0.66        2.94      4.89 o 
  -7  14   6       11.52        7.18      4.78 o 
  -6  14   6        0.00        3.23      4.27 o 
  -5  14   6      238.78      252.16     12.00 o 
  -4  14   6      517.29      527.26     13.17 o 
  -3  14   6        7.35        5.60      2.99 o 
  -2  14   6      129.46      121.26     11.22 o 
  -1  14   6       22.80       27.57      5.52 o 
   0  14   6       29.48       24.73     12.06 o 
   1  14   6       22.73        7.79      5.03 o 
   2  14   6        1.14        0.63      7.34 o 
   3  14   6        3.66        5.24      9.44 o 
  -7  15   6        9.01        9.36      9.44 o 
  -6  15   6       38.58       37.45      7.76 o 
  -5  15   6       13.86       14.36      4.44 o 
  -4  15   6       34.50       43.34      5.77 o 
  -3  15   6       10.53       18.25      4.15 o 
  -2  15   6       17.72       17.18      3.80 o 
  -1  15   6      220.60      209.00     11.80 o 
   0  15   6       10.88        4.72      5.19 o 
   1  15   6      113.97       86.20     10.38 o 
   2  15   6        2.55       -7.17      4.78 o 
   3  15   6      138.71      165.21     14.45 o 
  -7  16   6        0.72        9.70      7.87 o 
  -6  16   6        0.54       -4.22      2.81 o 
  -5  16   6       12.68       16.66      3.89 o 
  -4  16   6       59.29       60.86      6.32 o 
  -3  16   6      522.33      535.34     20.40 o 
  -2  16   6      133.57      135.80      8.06 o 
  -1  16   6       28.44       18.31      4.72 o 
   0  16   6       57.26       46.42     14.16 o 
   1  16   6       46.17       36.74      8.16 o 
   2  16   6        6.21        7.28      5.79 o 
  -7  17   6       15.78       16.93      5.16 o 
  -6  17   6        0.08        3.30      5.03 o 
  -5  17   6        4.83        6.62      4.37 o 
  -4  17   6        0.03        4.07      3.19 o 
  -3  17   6       48.57       48.00      5.99 o 
  -2  17   6      137.05      147.18      9.04 o 
  -1  17   6        3.38        3.05      4.03 o 
   0  17   6        0.72        4.48      3.80 o 
   1  17   6      259.45      293.27     17.01 o 
   2  17   6        0.34        2.80      5.52 o 
  -7  18   6        0.94       -1.25      5.79 o 
  -6  18   6       35.85       30.49      8.16 o 
  -5  18   6      209.63      222.96     15.23 o 
  -4  18   6        3.53       -3.72      2.48 o 
  -3  18   6       87.95      112.56      7.82 o 
  -2  18   6        5.28        5.87      3.81 o 
  -1  18   6       19.32       20.71      5.79 o 
   0  18   6        4.86        8.31      4.26 o 
   1  18   6       81.45       72.91     10.38 o 
   2  18   6       49.73       52.96      9.64 o 
  -6  19   6        4.20        3.15      5.93 o 
  -5  19   6       98.83      104.17     11.05 o 
  -4  19   6       59.97       67.29      6.74 o 
  -3  19   6      320.70      342.60     12.69 o 
  -2  19   6      312.88      313.40     15.19 o 
  -1  19   6       30.87       45.56     10.49 o 
   0  19   6        3.70       10.19      4.58 o 
   1  19   6       17.94       22.57     12.06 o 
   2  19   6       23.27       23.07      7.42 o 
  -6  20   6        0.78        4.26      6.27 o 
  -5  20   6      131.42      131.17     12.22 o 
  -4  20   6       27.57       16.27      4.00 o 
  -3  20   6       34.71       40.58      5.63 o 
  -2  20   6        1.02       -1.91      4.03 o 
  -1  20   6      357.90      346.90     15.93 o 
   0  20   6       44.45       32.56      5.97 o 
   1  20   6        3.40       10.49      8.91 o 
  -6  21   6        2.01        2.91      6.55 o 
  -5  21   6       54.07       78.72     25.17 o 
  -4  21   6        4.48        2.10      2.99 o 
  -3  21   6       70.93       68.28      8.87 o 
  -2  21   6        0.88        0.00      4.03 o 
  -1  21   6       37.40       27.16      7.02 o 
   0  21   6       30.83       35.68      7.16 o 
   1  21   6      115.77      131.26     14.68 o 
  -5  22   6       32.41       31.99      8.90 o 
  -4  22   6       62.97       64.55      7.22 o 
  -3  22   6       46.16       52.48      8.41 o 
  -2  22   6       55.04       80.68      9.25 o 
  -1  22   6       96.97      117.46     11.12 o 
   0  22   6        1.25        7.57      4.15 o 
   1  22   6       41.76       37.19      8.50 o 
  -5  23   6       53.41       43.98      9.56 o 
  -4  23   6        0.35        2.51      6.77 o 
  -3  23   6        6.12        3.25      4.26 o 
  -2  23   6        1.79       -0.60     18.88 o 
  -1  23   6        2.27        5.87      5.52 o 
   0  23   6       12.86        6.97      7.50 o 
  -4  24   6        1.84       -3.47      4.45 o 
  -3  24   6        9.51        5.58      4.26 o 
  -2  24   6       59.08       52.83      8.50 o 
  -1  24   6        2.08        5.87      5.52 o 
   0  24   6       27.54       28.51      6.17 o 
  -4  25   6        2.72        4.33      5.40 o 
  -3  25   6       34.09       49.23      7.05 o 
  -2  25   6        3.22        0.75      9.44 o 
  -1  25   6       13.01        6.16      5.79 o 
  -8   1   7        1.22        6.50      9.44 o 
  -7   1   7        8.40        5.24      5.19 o 
  -6   1   7       39.04       49.22      8.50 o 
  -5   1   7       85.13       87.60      9.99 o 
  -4   1   7       67.17       79.54      5.41 o 
  -3   1   7       72.97       72.52      5.65 o 
  -2   1   7      211.31      216.57      7.59 o 
  -1   1   7      174.15      178.59     13.17 o 
   0   1   7       32.71       26.34      5.00 o 
   1   1   7        7.52        4.81      3.53 o 
   2   1   7       40.55       48.34      8.50 o 
   3   1   7       88.03       88.21     11.12 o 
  -8   2   7      178.43      163.63     14.09 o 
  -7   2   7        1.73       -0.61      4.27 o 
  -6   2   7        0.03        0.76      4.03 o 
  -5   2   7      146.99      139.40     16.78 o 
  -4   2   7      113.19      102.53      5.90 o 
  -3   2   7      312.52      326.82     11.05 o 
  -2   2   7      258.69      247.44      9.88 o 
  -1   2   7      703.70      669.11     20.27 o 
   0   2   7       16.78       19.52      7.34 o 
   1   2   7        4.17        6.87      3.81 o 
   2   2   7      117.78      124.85      9.65 o 
   3   2   7       15.51       15.01      5.63 o 
  -8   3   7       36.34       49.97     16.26 o 
  -7   3   7        7.83        4.11      4.45 o 
  -6   3   7        2.37        1.94      4.78 o 
  -5   3   7      340.32      336.55     11.96 o 
  -4   3   7       39.59       40.76      4.94 o 
  -3   3   7       23.93       18.54      3.67 o 
  -2   3   7      120.15      130.51      6.41 o 
  -1   3   7      310.04      345.48     12.30 o 
   0   3   7        1.28       -1.17      3.67 o 
   1   3   7        3.14        5.94      3.63 o 
   2   3   7        7.35       15.02      5.22 o 
   3   3   7        5.54       -0.05      5.38 o 
  -8   4   7      105.61      113.87     34.08 o 
  -7   4   7       18.50       28.91      7.76 o 
  -6   4   7       16.16       17.21      9.44 o 
  -5   4   7      116.51      131.36      8.34 o 
  -4   4   7       28.73       32.77      4.77 o 
  -3   4   7        1.19        6.11      2.64 o 
  -2   4   7      116.48      131.17      6.54 o 
  -1   4   7     1112.58     1048.93     45.62 o 
   0   4   7       49.95       42.09      9.44 o 
   1   4   7       67.27       41.95      7.42 o 
   2   4   7      179.48      180.73     11.29 o 
   3   4   7        5.22        4.99      7.23 o 
  -8   5   7       30.81        3.78      9.96 o 
  -7   5   7        1.89        1.89      5.24 o 
  -6   5   7      100.77       91.36     10.30 o 
  -5   5   7       26.63       31.50      5.22 o 
  -4   5   7      418.41      400.63     17.06 o 
  -3   5   7      166.37      152.20      7.11 o 
  -2   5   7       25.43       23.62      3.87 o 
  -1   5   7      388.90      362.62     15.57 o 
   0   5   7       11.95        3.91     11.01 o 
   1   5   7       20.27       22.55      6.67 o 
   2   5   7        8.39       28.37      7.76 o 
   3   5   7       35.64       44.64      7.82 o 
  -8   6   7      141.82      118.46     14.68 o 
  -7   6   7       20.35       16.72      7.02 o 
  -6   6   7       20.63       29.50     13.63 o 
  -5   6   7      102.56      106.76      7.35 o 
  -4   6   7        0.38        0.06      4.19 o 
  -3   6   7      128.92      117.34      6.23 o 
  -2   6   7      375.78      375.27     20.72 o 
  -1   6   7      459.70      445.09     31.99 o 
   0   6   7        8.09       16.30      4.78 o 
   1   6   7       18.95       16.78      6.27 o 
   2   6   7      336.65      350.81     52.44 o 
   3   6   7        2.39       10.49      9.44 o 
  -8   7   7        4.31       10.14      5.52 o 
  -7   7   7        1.45        2.58      6.29 o 
  -6   7   7       15.77        7.34      5.93 o 
  -5   7   7       17.45       16.63      6.46 o 
  -4   7   7      372.87      362.69     17.01 o 
  -3   7   7       22.15       23.44      3.78 o 
  -2   7   7      628.96      579.36     15.48 o 
  -1   7   7      263.86      266.74     13.70 o 
   0   7   7       33.11       28.30      6.27 o 
   1   7   7       72.20       70.33      9.25 o 
   2   7   7      100.60      134.82     12.61 o 
  -8   8   7       35.92       26.16      7.02 o 
  -7   8   7        0.76        9.79      5.52 o 
  -6   8   7        8.19       10.62      3.80 o 
  -5   8   7        0.53        2.80      3.26 o 
  -4   8   7      178.33      177.81     11.73 o 
  -3   8   7       46.73       49.74      9.54 o 
  -2   8   7       61.16       74.29      6.85 o 
  -1   8   7      117.60      129.45     10.30 o 
   0   8   7      310.25      293.54     15.19 o 
   1   8   7       52.65       52.11      9.44 o 
   2   8   7       46.75       47.81      9.25 o 
  -8   9   7        0.83        4.20      4.45 o 
  -7   9   7       26.68       30.90      7.42 o 
  -6   9   7       17.94       22.45      4.77 o 
  -5   9   7        0.00       -3.50      2.48 o 
  -4   9   7       26.08       27.89      4.44 o 
  -3   9   7       16.83       15.40      4.00 o 
  -2   9   7        0.80        5.19      2.91 o 
  -1   9   7        1.37        2.56      3.28 o 
   0   9   7       34.03       46.17      8.16 o 
   1   9   7      102.40      136.44     14.16 o 
   2   9   7        0.00       -6.23      5.79 o 
  -8  10   7        0.73        3.41      7.87 o 
  -7  10   7       27.16       26.66      7.87 o 
  -6  10   7       19.05       22.71      5.28 o 
  -5  10   7        7.28        4.83      4.05 o 
  -4  10   7       32.10       22.88      4.61 o 
  -3  10   7        5.52        9.51      3.53 o 
  -2  10   7       10.94       15.03      4.27 o 
  -1  10   7       35.76       36.71      6.27 o 
   0  10   7      242.44      239.40     14.45 o 
   1  10   7       34.87       36.40      8.06 o 
   2  10   7       23.17       33.01      8.50 o 
  -8  11   7        0.00        3.47      9.96 o 
  -7  11   7       30.56       27.69      6.98 o 
  -6  11   7      227.15      234.22     12.69 o 
  -5  11   7       13.68       14.81      4.15 o 
  -4  11   7        0.12        1.05      3.05 o 
  -3  11   7       52.55       58.52      5.99 o 
  -2  11   7      178.89      178.21     10.73 o 
  -1  11   7       14.39       10.81      4.45 o 
   0  11   7       81.56       79.35     13.11 o 
   1  11   7      108.55      110.21     11.87 o 
   2  11   7        2.14      -10.49     14.16 o 
  -7  12   7       39.47       34.95      7.55 o 
  -6  12   7       68.79       71.49      7.17 o 
  -5  12   7        0.02        4.66      3.53 o 
  -4  12   7       87.45       94.19      7.55 o 
  -3  12   7        0.11        2.68      2.75 o 
  -2  12   7      219.31      228.22     16.26 o 
  -1  12   7      181.01      180.05     12.84 o 
   0  12   7      107.45       93.53     10.38 o 
   1  12   7       17.73       14.46      7.02 o 
   2  12   7       11.91       13.79      7.31 o 
  -7  13   7        7.13        3.99      5.52 o 
  -6  13   7       10.21       13.49      4.44 o 
  -5  13   7       29.97       32.48      6.42 o 
  -4  13   7      207.24      206.96     10.79 o 
  -3  13   7       70.96       85.31      7.05 o 
  -2  13   7       94.08      115.60      9.64 o 
  -1  13   7        6.15        4.03      4.78 o 
   0  13   7       47.73       54.02      8.90 o 
   1  13   7       76.90       70.66     10.38 o 
   2  13   7        3.38        0.68      6.29 o 
  -7  14   7       13.58        6.75     14.16 o 
  -6  14   7        1.53        2.10      4.45 o 
  -5  14   7        0.42        5.03      3.81 o 
  -4  14   7      430.61      428.40     15.94 o 
  -3  14   7        0.16       -0.52      2.68 o 
  -2  14   7        1.55        5.87      4.72 o 
  -1  14   7        7.44       14.88      5.79 o 
   0  14   7        0.11        6.01      5.52 o 
   1  14   7        3.62       -1.26     11.01 o 
  -7  15   7        1.88        4.27      4.58 o 
  -6  15   7       76.93       64.42      9.99 o 
  -5  15   7      164.49      156.83      8.36 o 
  -4  15   7        0.95       -0.30      3.05 o 
  -3  15   7        1.22       -0.98      2.38 o 
  -2  15   7      139.58      168.90     16.26 o 
  -1  15   7       68.77       65.46      9.99 o 
   0  15   7        1.31       -2.70      7.87 o 
   1  15   7      174.09      193.89     15.19 o 
  -7  16   7        4.81        3.22      9.96 o 
  -6  16   7       11.82        1.77      6.82 o 
  -5  16   7        0.94        2.28      3.05 o 
  -4  16   7       15.93       13.95      4.41 o 
  -3  16   7      101.31       99.18     11.51 o 
  -2  16   7        0.02       -1.05      3.28 o 
  -1  16   7       30.67       25.43      7.31 o 
   0  16   7       14.86       25.69      7.42 o 
   1  16   7       22.76       22.00     14.16 o 
  -6  17   7       12.76        7.87     11.01 o 
  -5  17   7       47.78       67.74      7.13 o 
  -4  17   7      153.08      162.70      9.84 o 
  -3  17   7        3.45        2.23      3.43 o 
  -2  17   7       63.32       61.07      8.16 o 
  -1  17   7       36.91       27.72      7.55 o 
   0  17   7       86.33      127.53     12.54 o 
   1  17   7      204.05      241.30     17.83 o 
  -6  18   7        6.84        7.28      5.79 o 
  -5  18   7      108.60      102.47      8.48 o 
  -4  18   7        7.01       10.07      4.35 o 
  -3  18   7       10.54       22.95      8.91 o 
  -2  18   7        2.87        7.58      4.78 o 
  -1  18   7       17.58       12.59      6.67 o 
   0  18   7        8.44       23.17      7.76 o 
  -6  19   7       12.93       17.93      8.91 o 
  -5  19   7        7.95        5.08      3.75 o 
  -4  19   7       58.66       69.91      7.36 o 
  -3  19   7       50.91       46.57      7.76 o 
  -2  19   7       65.15       86.17      9.56 o 
  -1  19   7      151.66      193.57     15.08 o 
   0  19   7       63.25       53.26     17.83 o 
  -5  20   7        8.05        4.94      3.69 o 
  -4  20   7        0.14        3.66      3.71 o 
  -3  20   7        0.51        0.00      3.71 o 
  -2  20   7        4.20       -6.04      4.03 o 
  -1  20   7      103.87      127.85     10.00 o 
   0  20   7       46.26       40.18      8.90 o 
  -5  21   7       91.54       93.00      8.48 o 
  -4  21   7        3.09        3.48      3.38 o 
  -3  21   7        0.64        5.24      4.45 o 
  -2  21   7       11.40        8.91      5.19 o 
  -1  21   7        8.16       12.61      8.16 o 
  -4  22   7        0.61        0.82      3.63 o 
  -3  22   7       34.20       43.51     15.21 o 
  -2  22   7        3.03        0.82      4.58 o 
  -1  22   7       62.26       80.75      8.97 o 
  -3  23   7       59.11       71.22      9.99 o 
  -8   0   8       32.40       43.00     14.68 o 
  -7   0   8      137.34      147.87     19.93 o 
  -6   0   8        6.20        1.05      7.34 o 
  -5   0   8        7.97       19.93      9.44 o 
  -4   0   8       30.28       30.79      5.79 o 
  -3   0   8        7.82        0.95      9.96 o 
  -2   0   8      520.51      497.11     26.22 o 
  -1   0   8      785.85      725.74     32.51 o 
   0   0   8        0.74       12.59      6.29 o 
   1   0   8      143.37      162.56     17.83 o 
  -8   1   8        2.02       -0.20      5.79 o 
  -7   1   8        8.87       14.68      7.42 o 
  -6   1   8       24.22       17.99      7.02 o 
  -5   1   8      127.78      109.66     11.12 o 
  -4   1   8        0.37       -1.40      2.88 o 
  -3   1   8       45.07       44.70      8.31 o 
  -2   1   8       47.63       51.48     16.78 o 
  -1   1   8      102.73       93.58     24.65 o 
   0   1   8      102.88      129.40     16.26 o 
   1   1   8      195.75      194.82     26.22 o 
  -8   2   8        0.15        8.46      5.79 o 
  -7   2   8        1.14        3.15      5.93 o 
  -6   2   8       24.07        8.39      5.93 o 
  -5   2   8       11.14       13.11      5.93 o 
  -4   2   8       34.39       35.39      5.07 o 
  -3   2   8       30.17       32.28      7.22 o 
  -2   2   8       24.35       13.63      6.82 o 
  -1   2   8        0.89        0.52      2.97 o 
   0   2   8        0.82        0.42      5.77 o 
   1   2   8       99.21      134.07     29.89 o 
  -8   3   8        3.35        2.90      5.52 o 
  -7   3   8       49.68       42.41      9.25 o 
  -6   3   8      111.21      104.24     11.48 o 
  -5   3   8        3.37        2.62      5.19 o 
  -4   3   8       17.72       17.84      4.45 o 
  -3   3   8      111.31      115.86      7.82 o 
  -2   3   8        9.47        7.72      4.03 o 
  -1   3   8       61.97       54.73      8.91 o 
   0   3   8        5.10        4.48      4.03 o 
   1   3   8       25.92       35.69      8.91 o 
  -8   4   8        1.54       -4.79      4.58 o 
  -7   4   8       10.99        8.56      8.91 o 
  -6   4   8        2.56       -0.40      5.24 o 
  -5   4   8        0.01       -3.80      2.53 o 
  -4   4   8       80.28       78.21      7.27 o 
  -3   4   8      487.99      464.88     14.09 o 
  -2   4   8       75.48       76.07      8.16 o 
  -1   4   8       61.98       73.41      8.50 o 
   0   4   8        0.15       -2.10      3.49 o 
   1   4   8       84.87       86.92     11.05 o 
  -8   5   8        1.51       -8.65      5.77 o 
  -7   5   8        2.02        2.91      6.82 o 
  -6   5   8        0.42       -0.52      5.93 o 
  -5   5   8       10.08       12.17      4.32 o 
  -4   5   8       42.33       35.22      5.56 o 
  -3   5   8      440.03      421.31     18.36 o 
  -2   5   8        8.10        7.34      4.45 o 
  -1   5   8       44.99       40.98      5.83 o 
   0   5   8       37.46       40.40     11.54 o 
   1   5   8       98.17      134.98     17.30 o 
  -8   6   8       10.37       16.33      7.55 o 
  -7   6   8        1.94        8.56      8.91 o 
  -6   6   8       26.94       16.99      8.39 o 
  -5   6   8       59.43       48.00      5.97 o 
  -4   6   8        0.12        4.36      3.22 o 
  -3   6   8       13.70       22.97      4.26 o 
  -2   6   8      198.73      200.62     11.80 o 
  -1   6   8       16.48       26.80      6.27 o 
   0   6   8      101.11      103.19     10.73 o 
   1   6   8        0.28        1.82      5.52 o 
  -7   7   8        4.16       11.48      7.31 o 
  -6   7   8      112.24      120.71     12.22 o 
  -5   7   8       86.35       96.81      7.86 o 
  -4   7   8       36.54       39.76      5.56 o 
  -3   7   8      296.49      290.58     22.55 o 
  -2   7   8      136.17      116.05      8.26 o 
  -1   7   8        0.04       -1.05      3.71 o 
   0   7   8        7.68        8.81      5.24 o 
   1   7   8        0.88       -5.17      5.52 o 
  -7   8   8       31.23       31.68      8.81 o 
  -6   8   8        2.94       -6.29      5.19 o 
  -5   8   8        0.72       -2.40      4.03 o 
  -4   8   8        0.11        2.01      3.53 o 
  -3   8   8      211.42      214.20     12.61 o 
  -2   8   8       16.61       15.73      7.87 o 
  -1   8   8        2.20        3.85      4.27 o 
   0   8   8       16.48       10.49      5.24 o 
   1   8   8       58.27       43.59     13.11 o 
  -7   9   8        1.42       -8.29      5.52 o 
  -6   9   8       92.82       93.08     10.82 o 
  -5   9   8       17.05        7.57      3.93 o 
  -4   9   8      220.94      206.81     10.50 o 
  -3   9   8       54.06       52.32      7.76 o 
  -2   9   8       32.65       42.27      7.02 o 
  -1   9   8       36.37       28.91      7.02 o 
   0   9   8       69.06      105.87     11.48 o 
   1   9   8        6.63        6.40     12.59 o 
  -7  10   8        0.10       -5.24      5.93 o 
  -6  10   8       17.85       11.61      4.44 o 
  -5  10   8        0.90        2.61      4.33 o 
  -4  10   8        5.11        6.67      3.93 o 
  -3  10   8       10.42        8.65      3.81 o 
  -2  10   8       36.50       35.04      7.31 o 
  -1  10   8       44.25       32.44      7.87 o 
   0  10   8       96.07       90.12     11.48 o 
   1  10   8       11.15        4.78     11.54 o 
  -7  11   8        0.21        3.67      7.42 o 
  -6  11   8      158.14      148.15      9.67 o 
  -5  11   8       19.71       31.95      5.70 o 
  -4  11   8       26.43       25.82      5.07 o 
  -3  11   8      102.68      105.55      9.64 o 
  -2  11   8      221.54      187.33     34.08 o 
  -1  11   8       16.62        7.66      4.45 o 
   0  11   8       47.43       42.02      8.81 o 
   1  11   8       20.01       16.58      7.76 o 
  -7  12   8       10.03       18.83      8.50 o 
  -6  12   8      178.20      172.09     10.30 o 
  -5  12   8        4.44        9.54      4.32 o 
  -4  12   8        8.26        8.06      6.75 o 
  -3  12   8       96.21      105.61      9.99 o 
  -2  12   8        0.86        5.86      4.27 o 
  -1  12   8       17.91       11.39      4.58 o 
   0  12   8       62.62       60.82     17.30 o 
  -7  13   8        3.13        4.72      7.42 o 
  -6  13   8      143.26      139.33     10.02 o 
  -5  13   8      231.18      252.05     12.18 o 
  -4  13   8       76.91      109.52      8.58 o 
  -3  13   8        7.72       18.13      5.03 o 
  -2  13   8       14.99       33.61      8.39 o 
  -1  13   8       18.33       24.51      8.39 o 
   0  13   8      213.44      211.36     16.78 o 
  -6  14   8      181.55      172.43     10.77 o 
  -5  14   8       33.07       37.03      7.00 o 
  -4  14   8       71.35       57.72      7.13 o 
  -3  14   8        0.12        6.20      4.03 o 
  -2  14   8        9.16       11.61      4.58 o 
  -1  14   8        5.42        4.75      7.34 o 
   0  14   8        1.48        9.87      6.27 o 
  -6  15   8       11.59       22.32      5.46 o 
  -5  15   8        2.77       10.27      4.99 o 
  -4  15   8       58.98       64.45      7.22 o 
  -3  15   8       11.92       14.05      5.77 o 
  -2  15   8       31.10       54.36     16.78 o 
  -1  15   8        0.03        8.45      6.27 o 
   0  15   8        9.97        5.59      6.55 o 
  -6  16   8        2.52       -3.57      3.28 o 
  -5  16   8       96.67      102.93     13.31 o 
  -4  16   8        2.17        3.15      3.69 o 
  -3  16   8        9.42       10.70      6.82 o 
  -2  16   8        0.76        7.94      5.03 o 
  -1  16   8       16.07       22.32      7.76 o 
  -5  17   8       27.01       16.43      5.52 o 
  -4  17   8        7.69        7.18      5.24 o 
  -3  17   8       17.62        8.48      4.27 o 
  -2  17   8       31.32       14.07      5.52 o 
  -1  17   8      107.98      112.69     13.29 o 
  -5  18   8        1.06        6.59      7.84 o 
  -4  18   8        5.71        8.15      4.78 o 
  -3  18   8       13.71       15.94      5.52 o 
  -2  18   8        0.02       -0.82      4.72 o 
  -4  19   8       34.38       46.07      7.76 o 
  -3  19   8        9.82        8.99      5.03 o 
  -2  19   8        6.53       11.01      7.42 o 
  -7   1   9        0.91        7.73      7.02 o 
  -6   1   9        9.04        5.06      6.27 o 
  -5   1   9        1.73        1.57      5.93 o 
  -4   1   9       43.40       45.98      7.31 o 
  -3   1   9       61.41       58.96     13.11 o 
  -2   1   9       25.31       35.14      6.67 o 
  -1   1   9       15.53       17.53      5.03 o 
   0   1   9      135.79      138.04     12.54 o 
  -7   2   9       64.24       66.60     11.48 o 
  -6   2   9        0.18        1.57      5.19 o 
  -5   2   9        0.24        6.42      6.82 o 
  -4   2   9        8.42        7.58      4.45 o 
  -3   2   9      222.74      232.43     15.21 o 
  -2   2   9       34.59       36.75      7.02 o 
  -1   2   9       34.21       32.00      6.67 o 
   0   2   9        0.01        8.39      5.19 o 
  -7   3   9       49.45       57.59     10.58 o 
  -6   3   9       15.37       19.18     12.59 o 
  -5   3   9        5.07        3.71      5.52 o 
  -4   3   9       36.97       35.57      6.55 o 
  -3   3   9        7.46       11.62      4.27 o 
  -2   3   9       11.66        3.91      4.03 o 
  -1   3   9        8.62        8.39      4.45 o 
   0   3   9        4.59        0.00      4.27 o 
  -7   4   9        2.45        0.44      7.02 o 
  -6   4   9        3.02       -2.94      5.24 o 
  -5   4   9       31.01       37.41     12.59 o 
  -4   4   9      371.29      372.88     17.32 o 
  -3   4   9       27.71       33.28     16.78 o 
  -2   4   9        1.00       -1.28      6.82 o 
  -1   4   9        0.15       -1.51      4.20 o 
   0   4   9       58.49       66.70      9.64 o 
  -7   5   9        0.60       -9.44      6.67 o 
  -6   5   9       37.44       30.73      8.50 o 
  -5   5   9       43.41       50.92      6.74 o 
  -4   5   9       15.84       23.92      6.29 o 
  -3   5   9      113.18      108.57      9.64 o 
  -2   5   9       17.27       18.88      5.93 o 
  -1   5   9       13.94       17.41      6.29 o 
  -7   6   9        0.05       -7.73      7.34 o 
  -6   6   9       31.27       16.33      9.44 o 
  -5   6   9       49.15       51.15      6.98 o 
  -4   6   9        7.26        6.74      4.58 o 
  -3   6   9      166.68      182.48     17.83 o 
  -2   6   9       25.05       23.63      6.27 o 
  -1   6   9       93.37       86.20      9.99 o 
  -6   7   9       25.02       18.43      7.76 o 
  -5   7   9       37.07       30.01      5.43 o 
  -4   7   9       93.49       97.62     19.40 o 
  -3   7   9      137.13      133.19     15.73 o 
  -2   7   9        0.20        0.00      3.71 o 
  -1   7   9       40.26       42.86      9.96 o 
  -6   8   9        9.57       11.07      6.55 o 
  -5   8   9       19.06       24.50      6.13 o 
  -4   8   9        0.74        1.05      3.64 o 
  -3   8   9       22.19       26.22      8.39 o 
  -2   8   9       34.63       32.83     13.11 o 
  -1   8   9        5.67        3.15      6.29 o 
  -6   9   9        4.71        8.50      7.02 o 
  -5   9   9        0.00       -1.31      3.52 o 
  -4   9   9       30.43       24.19      7.34 o 
  -3   9   9        0.04       -3.15      4.20 o 
  -2   9   9       10.96        9.36      9.44 o 
  -1   9   9       11.62        8.39      6.29 o 
  -6  10   9       35.98       19.40      8.91 o 
  -5  10   9       30.00       16.94      5.56 o 
  -4  10   9        4.45        8.39      5.03 o 
  -3  10   9        7.31       10.49      6.29 o 
  -2  10   9      156.59      188.78     19.93 o 
  -1  10   9        5.66       19.19      6.27 o 
  -6  11   9        6.18        8.94      6.56 o 
  -5  11   9        3.36       -2.00      4.22 o 
  -4  11   9       33.29       34.37      5.83 o 
  -3  11   9        8.07        0.00      5.24 o 
  -2  11   9        0.33        4.20      6.29 o 
  -5  12   9       19.62        9.24      5.24 o 
  -4  12   9        1.45        9.60      4.78 o 
  -3  12   9        2.76       -2.10      5.24 o 
  -2  12   9        1.88        1.05      7.34 o 
  -5  13   9        0.94        6.02      6.00 o 
  -4  13   9       16.67       24.94      6.55 o 
  -3  13   9        3.53        2.10      5.24 o 
  -2  13   9       62.28       77.47     19.40 o 
  -4  14   9       11.88       26.99      6.67 o 
  -3  14   9        2.62        2.25      4.58 o 
  -3   0  10       99.41       82.85     13.63 o 
  -3   1  10       72.21       58.48     13.63 o 
  -4   2  10        4.45        2.10      6.29 o 
  -3   2  10       13.82       10.79      5.03 o 
  -4   3  10       13.93       25.17      8.39 o 
  -3   3  10        1.13        4.20      4.45 o 
  -4   4  10       11.09        8.39      6.29 o 
  -4   5  10        1.41       13.63      7.34 o 
                                                 
